# Supplementary material for: Overexpression of the microRNA miR-433 promotes resistance to paclitaxel through the induction of cellular senescence in ovarian cancer cells
Source: Cancer Med. 2015 Feb 15;4(5):745–58. doi: 10.1002/cam4.409 (PMC4430267; doi:10.1002/cam4.409)
Supplement: Supplementary file 4 — Table S1. Identification of candidate target genes of miR-433 using seven different prediction databases. Genes positively identified by five of seven databases were used for further analysis. Table S2. KEGG pathway analysis of high confidence miR-433 predicted target genes. Table S3. List of genes which have previously been associated with cellular senescence. [file cam40004-0745-sd4.xls]

## Sheet: Supplemental Table 1
MicroRNA	Gene target	HGNC ID	DIANAmT	miRanda	miRDB	miRWalk	PITA	RNA22	Targetscan	SUM
hsa-miR-433	ARRDC4	ARRDC4	1	1	1	1	1	1	1	7
hsa-miR-433	C20orf11	GID8	1	1	1	1	1	1	1	7
hsa-miR-433	CENTB2	ACAP2	1	1	1	1	1	1	1	7
hsa-miR-433	COQ3	COQ3	1	1	1	1	1	1	1	7
hsa-miR-433	CREB1	CREB1	1	1	1	1	1	1	1	7
hsa-miR-433	HNRNPR	HNRNPR	1	1	1	1	1	1	1	7
hsa-miR-433	MAD2L1	MAD2L1	1	1	1	1	1	1	1	7
hsa-miR-433	MRPS25	MRPS25	1	1	1	1	1	1	1	7
hsa-miR-433	NBPF3	NBPF3	1	1	1	1	1	1	1	7
hsa-miR-433	NIPA1	NIPA1	1	1	1	1	1	1	1	7
hsa-miR-433	PPP3R1	PPP3R1	1	1	1	1	1	1	1	7
hsa-miR-433	RAD21	RAD21	1	1	1	1	1	1	1	7
hsa-miR-433	SLC22A3	SLC22A3	1	1	1	1	1	1	1	7
hsa-miR-433	SLC30A9	SLC30A9	1	1	1	1	1	1	1	7
hsa-miR-433	ST6GALNAC3	ST6GALNAC3	1	1	1	1	1	1	1	7
hsa-miR-433	STARD3NL	STARD3NL	1	1	1	1	1	1	1	7
hsa-miR-433	USP45	USP45	1	1	1	1	1	1	1	7
hsa-miR-433	YWHAG	YWHAG	1	1	1	1	1	1	1	7
hsa-miR-433	ZC3H6	ZC3H6	1	1	1	1	1	1	1	7
hsa-miR-433	ZNF304	ZNF304	1	1	1	1	1	1	1	7
hsa-miR-433	ZNF620	ZNF620	1	1	1	1	1	1	1	7
hsa-miR-433	ABCA12	ABCA12	1	1	1	1	1	0	1	6
hsa-miR-433	ACAD8	ACAD8	1	1	1	1	1	0	1	6
hsa-miR-433	ACP1	ACP1	1	1	1	1	1	0	1	6
hsa-miR-433	ACVR2A	ACVR2A	1	1	1	1	1	0	1	6
hsa-miR-433	ADAMDEC1	ADAMDEC1	1	1	1	1	1	0	1	6
hsa-miR-433	AGL	AGL	1	1	0	1	1	1	1	6
hsa-miR-433	AGPAT4	AGPAT4	1	1	1	1	1	0	1	6
hsa-miR-433	AGPAT5	AGPAT5	1	1	0	1	1	1	1	6
hsa-miR-433	ANKRD50	ANKRD50	1	1	1	1	1	0	1	6
hsa-miR-433	AP3B1	AP3B1	1	1	1	1	1	0	1	6
hsa-miR-433	ARHGAP19	ARHGAP19	1	1	0	1	1	1	1	6
hsa-miR-433	ARL10	ARL10	1	1	1	1	1	0	1	6
hsa-miR-433	ARL6IP6	ARL6IP6	1	1	1	1	1	0	1	6
hsa-miR-433	ARMC1	ARMC1	1	1	1	1	1	0	1	6
hsa-miR-433	ATF5	ATF5	1	1	1	1	1	0	1	6
hsa-miR-433	ATP5S	ATP5S	1	1	0	1	1	1	1	6
hsa-miR-433	AZIN1	AZIN1	1	1	1	1	1	0	1	6
hsa-miR-433	B3GALTL	B3GALTL	1	1	1	1	1	0	1	6
hsa-miR-433	BAG5	BAG5	1	1	0	1	1	1	1	6
hsa-miR-433	BCAT1	BCAT1	1	1	1	1	1	1	0	6
hsa-miR-433	BCL6B	BCL6B	1	1	1	1	1	0	1	6
hsa-miR-433	BRMS1L	BRMS1L	1	1	1	1	1	0	1	6
hsa-miR-433	BRWD1	BRWD1	1	1	1	1	1	0	1	6
hsa-miR-433	BSN	BSN	1	1	0	1	1	1	1	6
hsa-miR-433	BTG2	BTG2	1	1	1	1	1	0	1	6
hsa-miR-433	C10orf96	CCDC172	1	1	0	1	1	1	1	6
hsa-miR-433	C14orf126	DTD2	1	1	1	1	1	0	1	6
hsa-miR-433	C14orf28	C14orf28	1	1	1	1	1	0	1	6
hsa-miR-433	C15orf15	RSL24D1	1	1	1	1	1	0	1	6
hsa-miR-433	C18orf55	TIMM21	1	1	1	1	1	0	1	6
hsa-miR-433	C1orf176	EXO5	1	1	0	1	1	1	1	6
hsa-miR-433	C1orf71	CNST	1	1	1	1	1	0	1	6
hsa-miR-433	C20orf77	RPRD1B	1	1	1	1	1	0	1	6
hsa-miR-433	C2orf18	SLC35F6	1	1	1	1	1	0	1	6
hsa-miR-433	C2orf3	GCFC2	1	1	1	1	1	0	1	6
hsa-miR-433	C5orf22	C5orf22	1	1	1	1	1	0	1	6
hsa-miR-433	C5orf40	FNDC9	1	1	1	1	1	0	1	6
hsa-miR-433	C6orf120	C6orf120	1	1	0	1	1	1	1	6
hsa-miR-433	CACNA2D3	CACNA2D3	1	1	0	1	1	1	1	6
hsa-miR-433	CALCB	CALCB	1	1	1	1	1	0	1	6
hsa-miR-433	CAP2	CAP2	1	1	1	1	1	0	1	6
hsa-miR-433	CCAR1	CCAR1	1	1	1	1	1	0	1	6
hsa-miR-433	CCDC68	CCDC68	1	1	0	1	1	1	1	6
hsa-miR-433	CCDC91	CCDC91	1	1	1	1	1	0	1	6
hsa-miR-433	CD109	CD109	1	1	1	1	1	0	1	6
hsa-miR-433	CD2AP	CD2AP	1	1	1	1	1	0	1	6
hsa-miR-433	CD300LF	CD300LF	1	1	1	1	1	0	1	6
hsa-miR-433	CDC42EP3	CDC42EP3	1	1	0	1	1	1	1	6
hsa-miR-433	CEACAM6	CEACAM6	1	1	0	1	1	1	1	6
hsa-miR-433	CENPN	CENPN	1	1	1	1	1	0	1	6
hsa-miR-433	CEP135	CEP135	1	1	1	1	1	0	1	6
hsa-miR-433	CEP27	HAUS2	1	1	0	1	1	1	1	6
hsa-miR-433	CHD6	CHD6	1	1	1	1	1	0	1	6
hsa-miR-433	CHM	CHM	1	1	1	1	1	0	1	6
hsa-miR-433	CLINT1	CLINT1	1	1	1	1	1	0	1	6
hsa-miR-433	CLIP1	CLIP1	1	1	1	1	1	0	1	6
hsa-miR-433	CLRN1	CLRN1	1	1	1	1	1	0	1	6
hsa-miR-433	CNOT6	BLOC1S4T6	1	1	0	1	1	1	1	6
hsa-miR-433	COMT	COMT	1	1	1	1	1	0	1	6
hsa-miR-433	CORO1C	CORO1C	1	1	1	1	1	0	1	6
hsa-miR-433	CPM	CPM	1	1	1	1	1	0	1	6
hsa-miR-433	CYCS	CYCS	1	1	1	1	1	0	1	6
hsa-miR-433	CYP1B1	CYP1B1	1	1	1	1	1	0	1	6
hsa-miR-433	DCBLD2	DCBLD2	1	1	0	1	1	1	1	6
hsa-miR-433	DENND4C	DENND4C	1	1	1	1	1	0	1	6
hsa-miR-433	DKK1	DKK1	1	1	1	1	1	0	1	6
hsa-miR-433	DMP1	DMP1	1	1	1	1	1	0	1	6
hsa-miR-433	DNAJB12	DNAJB12	1	1	0	1	1	1	1	6
hsa-miR-433	DNAJC5	DNAJC5	1	1	1	1	1	0	1	6
hsa-miR-433	DOCK5	DOCK5	1	1	0	1	1	1	1	6
hsa-miR-433	DPY19L1	DPY19L1	1	1	1	1	1	0	1	6
hsa-miR-433	DPY19L4	DPY19L4	1	1	1	1	1	0	1	6
hsa-miR-433	DPYSL2	DPYSL2	1	1	0	1	1	1	1	6
hsa-miR-433	E2F3	E2F3	1	1	1	1	1	0	1	6
hsa-miR-433	EDNRA	EDNRA	1	1	0	1	1	1	1	6
hsa-miR-433	ELOVL2	ELOVL2	1	1	1	1	1	0	1	6
hsa-miR-433	ENPP6	ENPP6	1	1	1	1	1	0	1	6
hsa-miR-433	EPC2	EPC2	1	1	1	1	1	0	1	6
hsa-miR-433	EPHA7	EPHA7	1	1	1	1	1	0	1	6
hsa-miR-433	ERBB4	ERBB4	1	1	1	1	1	0	1	6
hsa-miR-433	EXTL2	EXTL2	1	1	1	1	1	0	1	6
hsa-miR-433	F13B	F13B	1	1	1	1	1	0	1	6
hsa-miR-433	F2RL1	F2RL1	1	1	0	1	1	1	1	6
hsa-miR-433	FAM70A	TMEM255A	1	1	0	1	1	1	1	6
hsa-miR-433	FAM83A	FAM83A	1	1	1	0	1	1	1	6
hsa-miR-433	FBXO22	FBXO22	1	1	1	1	1	0	1	6
hsa-miR-433	FILIP1	FILIP1	1	1	1	1	1	0	1	6
hsa-miR-433	FOXN2	FOXN2	1	1	0	1	1	1	1	6
hsa-miR-433	FPRL2	FPR3	1	1	1	1	1	0	1	6
hsa-miR-433	FUT4	FUT4	1	1	0	1	1	1	1	6
hsa-miR-433	FYB	FYB	1	1	1	1	1	0	1	6
hsa-miR-433	FZD4	FZD4	1	1	0	1	1	1	1	6
hsa-miR-433	GALNT1	GALNT1	1	1	1	1	1	0	1	6
hsa-miR-433	GAN	GAN	1	1	1	1	1	0	1	6
hsa-miR-433	GAS7	GAS7	1	1	0	1	1	1	1	6
hsa-miR-433	GATA5	GATA5	1	1	0	1	1	1	1	6
hsa-miR-433	GFRA1	GFRA1	1	1	1	1	1	0	1	6
hsa-miR-433	GLDN	GLDN	1	1	1	1	1	0	1	6
hsa-miR-433	GNA13	GNA13	1	1	0	1	1	1	1	6
hsa-miR-433	GNAI1	GNAI1	1	1	1	1	1	0	1	6
hsa-miR-433	GOT1	GOT1	1	1	1	1	1	0	1	6
hsa-miR-433	GRB2	GRB2	1	1	1	1	1	0	1	6
hsa-miR-433	GRIA2	GRIA2	1	1	0	1	1	1	1	6
hsa-miR-433	H2AFY	H2AFY	1	1	1	1	1	0	1	6
hsa-miR-433	HIF1A	HIF1A	1	1	0	1	1	1	1	6
hsa-miR-433	HNRNPU	HNRNPU	1	1	1	1	1	0	1	6
hsa-miR-433	HOXA5	HOXA5	1	1	1	1	1	0	1	6
hsa-miR-433	HTR5A	HTR5A	1	1	1	1	1	0	1	6
hsa-miR-433	IFNAR1	IFNAR1	1	1	1	1	1	0	1	6
hsa-miR-433	IGSF11	IGSF11	1	1	0	1	1	1	1	6
hsa-miR-433	IKBKAP	IKBKAP	1	1	1	1	1	0	1	6
hsa-miR-433	IL20RA	IL20RA	1	1	0	1	1	1	1	6
hsa-miR-433	ITGA4	ITGA4	1	1	1	1	1	0	1	6
hsa-miR-433	ITGAV	ITGAV	1	1	1	1	1	0	1	6
hsa-miR-433	IYD	IYD	1	1	0	1	1	1	1	6
hsa-miR-433	KBTBD2	KBTBD2	1	1	1	1	1	0	1	6
hsa-miR-433	KCNMA1	KCNMA1	1	1	1	1	1	0	1	6
hsa-miR-433	KIAA0101	KIAA0101	1	1	0	1	1	1	1	6
hsa-miR-433	KIAA0408	KIAA0408	1	1	1	1	1	0	1	6
hsa-miR-433	KIAA1407	KIAA1407	1	1	0	1	1	1	1	6
hsa-miR-433	KLF12	KLF12	1	1	0	1	1	1	1	6
hsa-miR-433	KLHL7	KLHL7	1	1	1	1	1	0	1	6
hsa-miR-433	LACTB2	LACTB2	1	1	1	1	1	0	1	6
hsa-miR-433	LMO2	LMO2	1	1	0	1	1	1	1	6
hsa-miR-433	LOC285636	C5orf51	1	1	1	1	1	0	1	6
hsa-miR-433	LRIG3	LRIG3	1	1	1	1	1	0	1	6
hsa-miR-433	LYPD6	LYPD6	1	1	1	1	1	0	1	6
hsa-miR-433	LYSMD3	LYSMD3	1	1	1	1	1	0	1	6
hsa-miR-433	MAFK	MAFK	1	1	1	1	1	0	1	6
hsa-miR-433	MAP9	MAP9	1	1	1	1	1	0	1	6
hsa-miR-433	MBP	MBP	1	1	1	1	1	0	1	6
hsa-miR-433	MED21	MED21	1	1	0	1	1	1	1	6
hsa-miR-433	MEIS2	MEIS2	1	1	0	1	1	1	1	6
hsa-miR-433	MFN1	MFN1	1	1	1	1	1	0	1	6
hsa-miR-433	MIER1	MIER1	1	1	1	1	1	0	1	6
hsa-miR-433	MSR1	MSR1	1	1	1	1	1	0	1	6
hsa-miR-433	MTMR4	MTMR4	1	1	1	1	1	0	1	6
hsa-miR-433	MXI1	MXI1	1	1	1	1	1	0	1	6
hsa-miR-433	MYH9	MYH9	1	1	1	1	1	0	1	6
hsa-miR-433	NAGA	NAGA	1	1	1	1	1	0	1	6
hsa-miR-433	NAT11	NAA40	1	1	1	1	1	0	1	6
hsa-miR-433	NEU3	NEU3	1	1	1	1	1	0	1	6
hsa-miR-433	NID1	NID1	1	1	0	1	1	1	1	6
hsa-miR-433	NINJ1	NINJ1	1	1	1	1	1	0	1	6
hsa-miR-433	NLRC3	NLRC3	1	1	1	1	1	0	1	6
hsa-miR-433	NOV	NOV	1	1	0	1	1	1	1	6
hsa-miR-433	NR2F6	NR2F6	1	1	1	1	1	0	1	6
hsa-miR-433	NR5A2	NR5A2	1	1	1	1	1	0	1	6
hsa-miR-433	ORC4L	ORC4	1	1	1	1	1	0	1	6
hsa-miR-433	OXCT1	OXCT1	1	1	0	1	1	1	1	6
hsa-miR-433	PAK2	PAK2	1	1	1	1	1	0	1	6
hsa-miR-433	PAP2D	PAP2D	1	1	0	1	1	1	1	6
hsa-miR-433	PAPD5	PAPD5	1	1	1	1	1	0	1	6
hsa-miR-433	PAPPA	PAPPA	1	1	0	1	1	1	1	6
hsa-miR-433	PCAF	KAT2B	1	1	1	1	1	0	1	6
hsa-miR-433	PCDHA9	PCDHA9	1	1	1	1	1	0	1	6
hsa-miR-433	PCYOX1	PCYOX1	1	1	0	1	1	1	1	6
hsa-miR-433	PDP2	PDP2	1	1	1	1	1	0	1	6
hsa-miR-433	PDZRN3	PDZRN3	1	1	1	1	1	0	1	6
hsa-miR-433	PHF20L1	PHF20L1	1	1	1	1	1	0	1	6
hsa-miR-433	PIGN	PIGN	1	1	1	1	1	0	1	6
hsa-miR-433	PKHD1	PKHD1	1	1	1	1	1	0	1	6
hsa-miR-433	PLEKHF2	PLEKHF2	1	1	1	1	1	0	1	6
hsa-miR-433	PLN	PLN	1	1	1	1	1	0	1	6
hsa-miR-433	POT1	POT1	1	1	1	1	1	0	1	6
hsa-miR-433	PRDM16	PRDM16	1	1	1	1	1	0	1	6
hsa-miR-433	PRND	PRND	1	1	1	1	1	0	1	6
hsa-miR-433	PTPLAD1	PTPLAD1	1	1	0	1	1	1	1	6
hsa-miR-433	PTPN4	PTPN4	1	1	1	1	1	0	1	6
hsa-miR-433	PURB	PURB	1	1	1	1	1	0	1	6
hsa-miR-433	RAB27A	RAB27A	1	1	1	1	1	0	1	6
hsa-miR-433	RAB40B	RAB40B	1	1	1	1	1	0	1	6
hsa-miR-433	RAD50	RAD50	1	1	1	1	1	0	1	6
hsa-miR-433	RAMP3	RAMP3	1	1	0	1	1	1	1	6
hsa-miR-433	RAPGEF6	RAPGEF6	1	1	0	1	1	1	1	6
hsa-miR-433	RBM11	RBM11	1	1	1	1	1	0	1	6
hsa-miR-433	RET	RET	1	1	0	1	1	1	1	6
hsa-miR-433	RFT1	RFT1	1	1	0	1	1	1	1	6
hsa-miR-433	RGL1	RGL1	1	1	0	1	1	1	1	6
hsa-miR-433	RNF169	RNF169	1	1	0	1	1	1	1	6
hsa-miR-433	RPS6KA3	RPS6KA3	1	1	1	1	1	0	1	6
hsa-miR-433	RPS6KC1	RPS6KC1	1	1	1	1	1	0	1	6
hsa-miR-433	RSBN1	RSBN1	1	1	1	1	1	0	1	6
hsa-miR-433	SACS	SACS	1	1	1	1	1	0	1	6
hsa-miR-433	SASS6	SASS6	1	1	1	1	1	0	1	6
hsa-miR-433	SEMA3E	SEMA3E	1	1	0	1	1	1	1	6
hsa-miR-433	SEPT11	SEPT11	1	1	0	1	1	1	1	6
hsa-miR-433	SESTD1	SESTD1	1	1	1	1	1	0	1	6
hsa-miR-433	SFRP2	SFRP2	1	1	1	1	1	0	1	6
hsa-miR-433	SFRP4	SFRP4	1	1	0	1	1	1	1	6
hsa-miR-433	SFRS12IP1	SREK1IP1	1	1	1	1	1	0	1	6
hsa-miR-433	SH2B3	SH2B3	1	1	0	1	1	1	1	6
hsa-miR-433	SH3TC2	SH3TC2	1	1	1	1	1	0	1	6
hsa-miR-433	SHE	SHE	1	1	1	1	1	0	1	6
hsa-miR-433	SLC16A2	SLC16A2	1	1	0	1	1	1	1	6
hsa-miR-433	SLC17A5	SLC17A5	1	1	1	1	1	0	1	6
hsa-miR-433	SLC1A2	SLC1A2	1	1	0	1	1	1	1	6
hsa-miR-433	SLC25A46	SLC25A46	1	1	1	1	1	0	1	6
hsa-miR-433	SLC35D3	SLC35D3	1	1	1	1	1	0	1	6
hsa-miR-433	SLC38A9	SLC38A9	1	1	1	1	1	0	1	6
hsa-miR-433	SLC5A3	SLC5A3	1	1	1	1	1	0	1	6
hsa-miR-433	SLU7	SLU7	1	1	1	1	1	0	1	6
hsa-miR-433	SMAD2	SMAD2	1	1	1	1	1	0	1	6
hsa-miR-433	SMAD5	SMAD5	1	1	0	1	1	1	1	6
hsa-miR-433	SMC1A	SMC1A	1	1	1	1	1	0	1	6
hsa-miR-433	SNX1	SNX1	1	1	1	1	1	0	1	6
hsa-miR-433	SPA17	SPA17	1	1	1	1	1	0	1	6
hsa-miR-433	SRFBP1	SRFBP1	1	1	1	1	1	0	1	6
hsa-miR-433	SRI	SRI	1	1	0	1	1	1	1	6
hsa-miR-433	SRP54	SRP54	1	1	1	1	1	0	1	6
hsa-miR-433	SSPN	SSPN	1	1	1	1	1	0	1	6
hsa-miR-433	STK38	STK38	1	1	1	1	1	0	1	6
hsa-miR-433	STXBP3	STXBP3	1	1	1	1	1	0	1	6
hsa-miR-433	TAF1	TAF1	1	1	1	1	1	0	1	6
hsa-miR-433	TAGAP	TAGAP	1	1	1	1	1	0	1	6
hsa-miR-433	TBC1D19	TBC1D19	1	1	1	1	1	0	1	6
hsa-miR-433	TBC1D5	TBC1D5	1	1	0	1	1	1	1	6
hsa-miR-433	TGFBR1	TGFBR1	1	1	1	1	1	0	1	6
hsa-miR-433	THAP10	THAP10	1	1	1	1	1	0	1	6
hsa-miR-433	TIA1	TIA1	1	1	1	1	1	0	1	6
hsa-miR-433	TIMP3	TIMP3	1	1	1	1	1	0	1	6
hsa-miR-433	TMEM132B	TMEM132B	1	1	1	1	1	0	1	6
hsa-miR-433	TMEM192	TMEM192	1	1	1	1	1	0	1	6
hsa-miR-433	TMEM196	TMEM196	1	1	1	1	1	0	1	6
hsa-miR-433	TMEM33	TMEM33	1	1	1	1	1	0	1	6
hsa-miR-433	TMEM65	TMEM65	1	1	0	1	1	1	1	6
hsa-miR-433	TMPO	TMPO	1	1	1	1	1	0	1	6
hsa-miR-433	TMTC3	TMTC3	1	1	1	1	1	0	1	6
hsa-miR-433	TNNI1	TNNI1	1	1	0	1	1	1	1	6
hsa-miR-433	TNS4	TNS4	1	1	1	1	1	0	1	6
hsa-miR-433	TOP1	TOP1	1	1	1	1	1	0	1	6
hsa-miR-433	TRA2A	TRA2A	1	1	1	1	1	0	1	6
hsa-miR-433	TRIM25	TRIM25	1	1	1	1	1	0	1	6
hsa-miR-433	TRIM68	TRIM68	1	1	0	1	1	1	1	6
hsa-miR-433	TRIP12	TRIP12	1	1	1	1	1	0	1	6
hsa-miR-433	TRPA1	TRPA1	1	1	1	1	1	0	1	6
hsa-miR-433	TRPS1	TRPS1	1	1	1	1	1	0	1	6
hsa-miR-433	TTC13	TTC13	1	1	1	1	1	0	1	6
hsa-miR-433	TXK	TXK	1	1	0	1	1	1	1	6
hsa-miR-433	TXNDC10	TMX3	1	1	1	1	1	0	1	6
hsa-miR-433	TYMS	TYMS	1	1	0	1	1	1	1	6
hsa-miR-433	TYW1	TYW1	1	1	0	1	1	1	1	6
hsa-miR-433	UGDH	UGDH	1	1	1	1	1	0	1	6
hsa-miR-433	USP15	USP15	1	1	1	1	1	0	1	6
hsa-miR-433	USP28	USP28	1	1	1	1	1	0	1	6
hsa-miR-433	WDR26	WDR26	1	1	0	1	1	1	1	6
hsa-miR-433	WDR45L	WDR45B	1	1	1	1	1	0	1	6
hsa-miR-433	XKR4	XKR4	1	1	1	1	1	0	1	6
hsa-miR-433	XPOT	XPOT	1	1	1	1	1	0	1	6
hsa-miR-433	ZBTB34	ZBTB34	1	1	1	1	1	0	1	6
hsa-miR-433	ZFAND1	ZFAND1	1	1	0	1	1	1	1	6
hsa-miR-433	ZFP64	ZFP64	1	1	0	1	1	1	1	6
hsa-miR-433	ZFYVE1	ZFYVE1	1	1	0	1	1	1	1	6
hsa-miR-433	ZFYVE20	ZFYVE20	1	1	1	1	1	0	1	6
hsa-miR-433	ZMYND8	ZMYND8	1	1	1	1	1	0	1	6
hsa-miR-433	ZNF211	ZNF211	1	1	1	1	1	0	1	6
hsa-miR-433	ZNF354C	ZNF354C	1	1	1	1	1	0	1	6
hsa-miR-433	ZNF440	ZNF440	1	1	1	1	1	0	1	6
hsa-miR-433	ZNF567	ZNF567	1	1	1	1	1	0	1	6
hsa-miR-433	ZNF615	ZNF615	1	1	1	1	1	0	1	6
hsa-miR-433	ZNF649	ZNF649	1	1	1	1	1	0	1	6
hsa-miR-433	ZNF700	ZNF700	1	1	1	1	1	0	1	6
hsa-miR-433	ZNF776	ZNF776	1	1	0	1	1	1	1	6
hsa-miR-433	ZNF91	ZNF91	1	1	1	1	1	0	1	6
hsa-miR-433	AAK1	AAK1	0	1	1	1	1	0	1	5
hsa-miR-433	AARS2	AARS2	1	1	0	1	1	0	1	5
hsa-miR-433	ABHD2	ABHD2	1	1	0	1	1	0	1	5
hsa-miR-433	ABI1	ABI1	1	1	0	1	1	0	1	5
hsa-miR-433	ABI2	ABI2	1	1	0	1	1	0	1	5
hsa-miR-433	ABL2	ABL2	1	1	0	1	1	0	1	5
hsa-miR-433	ABLIM1	ABLIM1	1	1	0	1	1	0	1	5
hsa-miR-433	ACAA2	ACAA2	1	1	0	1	1	0	1	5
hsa-miR-433	ACADSB	ACADSB	1	1	0	1	1	0	1	5
hsa-miR-433	ACOX1	ACOX1	1	1	0	1	1	0	1	5
hsa-miR-433	ACTC1	ACTC1	1	1	1	0	1	0	1	5
hsa-miR-433	ACVR2B	ACVR2B	1	1	0	1	1	0	1	5
hsa-miR-433	ADAMTS5	ADAMTS5	1	1	0	1	1	0	1	5
hsa-miR-433	ADAMTS6	ADAMTS6	1	1	0	1	1	0	1	5
hsa-miR-433	ADAR	ADAR	1	1	0	1	1	0	1	5
hsa-miR-433	ADD3	ADD3	1	1	0	1	1	0	1	5
hsa-miR-433	ADPGK	ADPGK	1	1	0	1	1	0	1	5
hsa-miR-433	ADRA1A	ADRA1A	1	1	0	1	1	0	1	5
hsa-miR-433	AFF2	AFF2	1	1	0	1	1	0	1	5
hsa-miR-433	AFF4	AFF4	1	1	0	1	1	0	1	5
hsa-miR-433	AGPAT3	AGPAT3	1	1	0	1	1	0	1	5
hsa-miR-433	AHNAK	AHNAK	1	1	0	1	1	0	1	5
hsa-miR-433	AHR	AHR	0	1	1	1	1	0	1	5
hsa-miR-433	AIG1	AIG1	1	1	0	1	1	0	1	5
hsa-miR-433	AKAP7	AKAP7	1	1	0	1	1	0	1	5
hsa-miR-433	AKT3	AKT3	1	1	1	0	1	0	1	5
hsa-miR-433	ALG9	ALG9	1	1	0	1	1	0	1	5
hsa-miR-433	ALS2CR13	FAM117B	1	1	0	1	1	0	1	5
hsa-miR-433	ALS2CR8	ALS2CR8	1	0	1	1	1	0	1	5
hsa-miR-433	ALS2CR8	ALS2CR8	1	1	1	1	0	0	1	5
hsa-miR-433	AMMECR1	AMMECR1	1	1	0	1	1	0	1	5
hsa-miR-433	AMOTL1	AMOTL1	1	1	0	1	1	0	1	5
hsa-miR-433	ANKFY1	ANKFY1	1	1	0	1	1	0	1	5
hsa-miR-433	ANKRD1	ANKRD1	1	1	0	1	1	0	1	5
hsa-miR-433	ANKRD12	ANKRD12	1	1	0	1	1	0	1	5
hsa-miR-433	ANKRD16	ANKRD16	1	1	0	1	1	0	1	5
hsa-miR-433	SOWAHA	SOWAHA	1	1	0	1	1	0	1	5
hsa-miR-433	ANKRD45	ANKRD45	1	1	0	1	1	0	1	5
hsa-miR-433	ANKRD57	SOWAHC	1	1	0	1	1	0	1	5
hsa-miR-433	ANP32E	ANP32E	1	1	0	1	1	0	1	5
hsa-miR-433	ANTXR1	ANTXR1	1	1	0	1	1	0	1	5
hsa-miR-433	APBB2	APBB2	1	1	0	1	1	0	1	5
hsa-miR-433	APOL2	APOL2	1	1	0	1	1	1	0	5
hsa-miR-433	ARD1B	NAA11	1	1	0	1	1	0	1	5
hsa-miR-433	ARHGAP28	ARHGAP28	1	1	0	1	1	0	1	5
hsa-miR-433	ARHGEF12	ARHGEF12	1	1	0	1	1	0	1	5
hsa-miR-433	ARHGEF9	ARHGEF9	1	1	0	0	1	1	1	5
hsa-miR-433	ARID1B	ARID1B	1	1	0	1	1	0	1	5
hsa-miR-433	ARIH2	ARIH2	1	1	0	1	1	0	1	5
hsa-miR-433	ARL5A	ARL5A	1	1	0	1	1	0	1	5
hsa-miR-433	ARL5B	ARL5B	1	1	0	1	1	0	1	5
hsa-miR-433	ARL8B	ARL8B	1	1	0	1	1	0	1	5
hsa-miR-433	ARPP-19	ARPP19	1	1	0	1	1	0	1	5
hsa-miR-433	ARRDC3	ARRDC3	1	1	0	1	1	0	1	5
hsa-miR-433	ASB6	ASB6	1	1	0	1	1	0	1	5
hsa-miR-433	ASPM	ASPM	1	1	0	1	1	0	1	5
hsa-miR-433	ATAD1	ATAD1	1	1	0	1	1	0	1	5
hsa-miR-433	ATAD2	ATAD2	1	1	0	1	1	1	0	5
hsa-miR-433	ATG12	ATG12	1	1	0	1	1	0	1	5
hsa-miR-433	ATG4A	ATG4A	1	1	0	1	1	0	1	5
hsa-miR-433	ATP11A	ATP11A	1	1	0	1	1	0	1	5
hsa-miR-433	ATP11B	ATP11B	1	1	0	1	1	0	1	5
hsa-miR-433	ATP1A2	ATP1A2	1	1	0	1	1	0	1	5
hsa-miR-433	ATP6V0D2	ATP6V0D2	1	1	0	1	1	1	0	5
hsa-miR-433	ATP6V1C1	ATP6V1C1	1	1	0	1	1	0	1	5
hsa-miR-433	ATP7A	ATP7A	1	1	0	1	1	1	0	5
hsa-miR-433	ATP8A1	ATP8A1	1	1	0	1	1	0	1	5
hsa-miR-433	ATRN	ATRN	1	1	0	1	1	0	1	5
hsa-miR-433	AZI2	AZI2	1	1	0	1	1	0	1	5
hsa-miR-433	B3GALNT1	B3GALNT1	1	1	0	1	1	0	1	5
hsa-miR-433	B4GALT3	B4GALT3	1	1	0	1	1	0	1	5
hsa-miR-433	B4GALT4	B4GALT4	1	1	0	1	1	0	1	5
hsa-miR-433	bA16L21.2.1	bA16L21.2.1	1	1	0	1	1	0	1	5
hsa-miR-433	BAAT	BAAT	1	1	0	1	1	0	1	5
hsa-miR-433	BACH2	BACH2	1	1	0	1	1	0	1	5
hsa-miR-433	BAZ1B	BAZ1B	1	1	0	1	1	0	1	5
hsa-miR-433	BCDO2	BCDO2	1	1	0	1	1	0	1	5
hsa-miR-433	BCKDHB	BCKDHB	1	1	0	1	1	0	1	5
hsa-miR-433	BCL2	BCL2	1	1	0	1	1	0	1	5
hsa-miR-433	BCL2L15	BCL2L15	1	1	0	1	1	0	1	5
hsa-miR-433	BDNF	BDNF	1	0	0	1	1	1	1	5
hsa-miR-433	BDP1	BDP1	1	1	0	1	0	1	1	5
hsa-miR-433	BHMT2	BHMT2	1	1	0	1	1	0	1	5
hsa-miR-433	BID	BID	1	1	0	1	1	1	0	5
hsa-miR-433	BMP6	BMP6	1	1	0	1	1	0	1	5
hsa-miR-433	BMP8A	BMP8A	1	1	0	1	1	0	1	5
hsa-miR-433	BMPR2	BMPR2	1	1	0	1	1	0	1	5
hsa-miR-433	BNC2	BNC2	1	1	0	1	1	0	1	5
hsa-miR-433	BPTF	BPTF	1	1	0	1	1	0	1	5
hsa-miR-433	BTBD11	BTBD11	1	1	0	1	1	0	1	5
hsa-miR-433	BTBD7	BTBD7	1	1	0	1	1	0	1	5
hsa-miR-433	BTLA	BTLA	1	1	0	1	1	0	1	5
hsa-miR-433	BTRC	BTRC	1	1	0	1	1	0	1	5
hsa-miR-433	C10orf25	C10orf25	1	1	0	1	1	0	1	5
hsa-miR-433	C10orf46	CACUL1	1	1	0	1	1	0	1	5
hsa-miR-433	FAM204A	FAM204A	1	0	1	1	1	0	1	5
hsa-miR-433	C10orf99	C10orf99	1	1	0	1	1	0	1	5
hsa-miR-433	C11orf57	C11orf57	1	1	0	1	1	0	1	5
hsa-miR-433	C13orf30	FAM216B	1	1	0	1	1	0	1	5
hsa-miR-433	C14orf145	CEP128	1	1	0	1	1	0	1	5
hsa-miR-433	C15orf40	C15orf40	1	1	0	1	1	0	1	5
hsa-miR-433	C18orf17	TTC39C	1	0	1	1	1	0	1	5
hsa-miR-433	C18orf24	SKA1	1	1	0	1	1	0	1	5
hsa-miR-433	C18orf25	C18orf25	1	1	0	1	1	0	1	5
hsa-miR-433	C1D	C1D	1	1	0	1	1	0	1	5
hsa-miR-433	C1orf131	C1orf131	1	1	0	1	1	0	1	5
hsa-miR-433	C1orf162	C1orf162	1	1	0	1	1	0	1	5
hsa-miR-433	C1orf198	C1orf198	1	1	0	1	1	0	1	5
hsa-miR-433	C1orf201	STPG1	1	1	0	1	1	0	1	5
hsa-miR-433	C1orf21	C1orf21	1	1	0	1	1	0	1	5
hsa-miR-433	C1QC	C1QC	1	1	1	1	0	0	1	5
hsa-miR-433	C1QTNF3	C1QTNF3	1	1	0	1	1	0	1	5
hsa-miR-433	C1QTNF7	C1QTNF7	1	1	0	1	1	0	1	5
hsa-miR-433	C1S	C1S	1	1	0	1	1	0	1	5
hsa-miR-433	C20orf108	FAM210B	1	1	0	1	1	0	1	5
hsa-miR-433	C20orf3	APMAP	1	1	0	1	1	1	0	5
hsa-miR-433	C22orf29	C22orf29	1	1	0	1	1	1	0	5
hsa-miR-433	C2orf30	GCFC20	1	1	1	0	1	0	1	5
hsa-miR-433	C2orf34	GCFC24	1	1	0	1	1	0	1	5
hsa-miR-433	C3orf58	C3orf58	1	1	0	1	1	0	1	5
hsa-miR-433	C4orf18	FAM198B	1	0	0	1	1	1	1	5
hsa-miR-433	C5orf13	NREP	1	0	1	1	1	0	1	5
hsa-miR-433	C5orf33	NADK2	1	1	0	1	1	0	1	5
hsa-miR-433	C5orf41	CREBRF	1	1	0	1	1	0	1	5
hsa-miR-433	C6orf151	SNRNP48	1	1	0	1	1	0	1	5
hsa-miR-433	C6orf58	C6orf58	1	1	0	1	1	0	1	5
hsa-miR-433	C7orf33	C7orf33	1	1	0	1	1	0	1	5
hsa-miR-433	C7orf41	C7orf41	1	1	0	1	1	0	1	5
hsa-miR-433	C7orf49	C7orf49	1	1	0	1	1	0	1	5
hsa-miR-433	C8orf40	C8orf40	1	0	1	1	1	0	1	5
hsa-miR-433	C9orf41	C9orf41	1	1	0	1	1	0	1	5
hsa-miR-433	C9orf64	C9orf64	1	1	0	1	1	0	1	5
hsa-miR-433	C9orf68	SPATA6L	1	1	0	1	1	0	1	5
hsa-miR-433	C9orf72	C9orf72	1	1	0	1	1	0	1	5
hsa-miR-433	CA2	CA2	1	1	0	1	1	0	1	5
hsa-miR-433	CA5B	CA5B	1	1	0	1	1	0	1	5
hsa-miR-433	CADM2	CADM2	1	1	0	1	1	0	1	5
hsa-miR-433	CADPS	CADPS	1	1	0	1	1	0	1	5
hsa-miR-433	CALCRL	CALCRL	1	1	0	1	1	0	1	5
hsa-miR-433	CALD1	CALD1	1	1	0	1	1	0	1	5
hsa-miR-433	CAMSAP1L1	CAMSAP2	1	1	0	1	1	0	1	5
hsa-miR-433	CAMTA1	CAMTA1	1	1	0	1	1	0	1	5
hsa-miR-433	CAPN2	CAPN2	1	1	0	1	1	0	1	5
hsa-miR-433	CASP2	CASP2	1	1	0	1	1	0	1	5
hsa-miR-433	CAV2	CAV2	1	1	0	1	1	0	1	5
hsa-miR-433	CBFB	CBFB	1	1	0	1	1	0	1	5
hsa-miR-433	CBL	CBL	1	1	0	1	1	0	1	5
hsa-miR-433	CBR4	CBR4	1	1	0	1	1	0	1	5
hsa-miR-433	MCU	MCU	1	1	0	1	1	0	1	5
hsa-miR-433	CCDC126	CCDC126	1	1	0	1	1	0	1	5
hsa-miR-433	CCDC138	CCDC138	1	1	0	1	1	0	1	5
hsa-miR-433	CCDC142	CCDC142	1	1	0	1	1	0	1	5
hsa-miR-433	CCDC4	BEND4	1	1	0	1	1	0	1	5
hsa-miR-433	CCDC6	CCDC6	1	1	0	1	1	0	1	5
hsa-miR-433	CCDC82	CCDC82	1	1	0	1	1	0	1	5
hsa-miR-433	CCDC93	CCDC93	1	1	0	1	1	0	1	5
hsa-miR-433	CCND2	CCND2	1	1	0	1	1	0	1	5
hsa-miR-433	CCR9	CCR9	1	1	0	1	1	0	1	5
hsa-miR-433	CD1C	CD1C	1	1	0	1	1	0	1	5
hsa-miR-433	CD200R1	CD200R1	1	1	0	1	1	0	1	5
hsa-miR-433	CD47	CD47	1	1	0	1	1	0	1	5
hsa-miR-433	CD93	CD93	1	1	0	1	1	0	1	5
hsa-miR-433	CDC14B	CDC14B	1	1	0	1	1	0	1	5
hsa-miR-433	CDC25B	CDC25B	1	1	0	1	1	0	1	5
hsa-miR-433	CDC27	CDC27	1	1	1	1	0	0	1	5
hsa-miR-433	CDC42SE2	CDC42SE2	1	1	0	1	1	0	1	5
hsa-miR-433	CDH13	CDH13	1	1	0	1	1	0	1	5
hsa-miR-433	CDK6	CDK6	1	0	0	1	1	1	1	5
hsa-miR-433	CDKN2B	CDKN2B	1	1	0	1	1	0	1	5
hsa-miR-433	CEP57	CEP57	1	1	0	1	1	0	1	5
hsa-miR-433	CEP63	CEP63	1	1	0	1	1	0	1	5
hsa-miR-433	CFTR	CFTR	1	1	1	0	1	0	1	5
hsa-miR-433	CGN	CGN	1	1	0	1	1	0	1	5
hsa-miR-433	CHD9	CHD9	1	1	0	1	1	0	1	5
hsa-miR-433	CHIC1	CHIC1	1	1	0	1	1	0	1	5
hsa-miR-433	CHID1	CHID1	1	1	0	1	1	0	1	5
hsa-miR-433	CHML	CHML	1	1	0	1	1	0	1	5
hsa-miR-433	CHMP5	CHMP5	1	1	0	1	1	0	1	5
hsa-miR-433	CHST7	CHST7	1	1	0	1	1	0	1	5
hsa-miR-433	CLASP1	CLASP1	1	1	0	1	1	0	1	5
hsa-miR-433	CLCN5	CLCN5	1	1	1	1	0	0	1	5
hsa-miR-433	CLEC16A	CLEC16A	1	1	0	1	1	0	1	5
hsa-miR-433	CLEC2D	CLEC2D	1	1	0	1	1	0	1	5
hsa-miR-433	CLIP3	CLIP3	1	1	0	1	1	0	1	5
hsa-miR-433	CLRN3	CLRN3	1	1	0	1	1	0	1	5
hsa-miR-433	CMPK1	CMPK1	1	1	0	1	1	0	1	5
hsa-miR-433	CMPK2	CMPK2	1	1	0	1	1	0	1	5
hsa-miR-433	CNGB3	CNGB3	1	1	0	1	1	0	1	5
hsa-miR-433	CNO	BLOC1S4	1	1	0	1	1	1	0	5
hsa-miR-433	CNOT6L	BLOC1S4T6L	1	1	0	1	1	0	1	5
hsa-miR-433	CNPY1	CNPY1	1	1	0	1	1	0	1	5
hsa-miR-433	CNR1	CNR1	1	1	0	1	1	0	1	5
hsa-miR-433	COG7	COG7	1	1	0	1	1	0	1	5
hsa-miR-433	COL4A3	COL4A3	1	1	0	1	1	0	1	5
hsa-miR-433	COL4A4	COL4A4	1	1	0	1	1	0	1	5
hsa-miR-433	COMMD2	COMMD2	1	1	0	1	1	0	1	5
hsa-miR-433	COMMD9	COMMD9	1	1	0	1	1	0	1	5
hsa-miR-433	COPS4	COPS4	1	1	0	1	1	0	1	5
hsa-miR-433	COQ5	COQ5	1	1	0	1	1	0	1	5
hsa-miR-433	COX10	COX10	1	1	0	1	1	1	0	5
hsa-miR-433	COX8A	COX8A	1	1	0	1	1	0	1	5
hsa-miR-433	CPNE3	CPNE3	1	1	0	0	1	1	1	5
hsa-miR-433	CPNE7	CPNE7	1	1	0	1	1	0	1	5
hsa-miR-433	CPS1	CPS1	1	1	0	1	1	0	1	5
hsa-miR-433	CPT2	CPT2	1	1	0	1	1	0	1	5
hsa-miR-433	CRK	CRK	1	1	0	1	1	0	1	5
hsa-miR-433	CRLF3	CRLF3	1	1	0	1	1	0	1	5
hsa-miR-433	CRNKL1	CRNKL1	1	1	0	1	1	0	1	5
hsa-miR-433	CSNK1G3	CSNK1G3	1	1	0	1	1	0	1	5
hsa-miR-433	CTCF	CTCF	1	1	0	1	1	0	1	5
hsa-miR-433	CTNNA1	CTNNA1	1	1	0	1	1	0	1	5
hsa-miR-433	CTNNAL1	CTNNAL1	1	1	0	1	1	0	1	5
hsa-miR-433	CTSE	CTSE	1	1	0	1	1	1	0	5
hsa-miR-433	CTSS	CTSS	1	1	0	1	1	0	1	5
hsa-miR-433	CUGBP2	CELF2	1	1	0	1	1	0	1	5
hsa-miR-433	CUL4A	CUL4A	1	1	0	1	1	0	1	5
hsa-miR-433	CXCL9	CXCL9	1	1	0	1	1	0	1	5
hsa-miR-433	CXorf23	CXorf23	1	1	0	1	1	0	1	5
hsa-miR-433	CXorf39	FAM199X	1	1	0	1	1	0	1	5
hsa-miR-433	CXorf41	PIH1D3	1	1	0	1	1	0	1	5
hsa-miR-433	CXorf58	CXorf58	1	1	0	1	1	0	1	5
hsa-miR-433	CYBRD1	CYBRD1	1	1	0	1	1	0	1	5
hsa-miR-433	CYP4V2	CYP4V2	1	1	0	1	1	0	1	5
hsa-miR-433	DAK	DAK	1	1	0	1	1	0	1	5
hsa-miR-433	DCLK1	DCLK1	1	1	0	1	1	0	1	5
hsa-miR-433	DCLRE1B	DCLRE1B	1	1	0	1	1	0	1	5
hsa-miR-433	DCUN1D4	DCUN1D4	1	1	0	1	1	0	1	5
hsa-miR-433	DCX	DCX	1	1	0	1	1	0	1	5
hsa-miR-433	DDN	DDN	1	1	0	1	1	1	0	5
hsa-miR-433	DDX47	DDX47	1	1	0	1	1	0	1	5
hsa-miR-433	DDX52	DDX52	1	1	0	1	1	0	1	5
hsa-miR-433	DDX55	DDX55	1	1	0	1	1	0	1	5
hsa-miR-433	DEAF1	DEAF1	1	1	0	1	1	0	1	5
hsa-miR-433	DFFB	DFFB	1	1	0	1	1	0	1	5
hsa-miR-433	DHODH	DHODH	1	1	0	1	1	0	1	5
hsa-miR-433	DHTKD1	DHTKD1	1	1	0	1	1	1	0	5
hsa-miR-433	DIS3	DIS3	1	1	0	1	1	0	1	5
hsa-miR-433	DISC1	DISC1	1	1	0	1	1	0	1	5
hsa-miR-433	DLD	DLD	1	1	0	1	1	0	1	5
hsa-miR-433	DLX3	DLX3	1	1	0	1	1	0	1	5
hsa-miR-433	DNAJB11	DNAJB11	1	1	0	1	1	0	1	5
hsa-miR-433	DNAJB14	DNAJB14	1	1	0	1	1	0	1	5
hsa-miR-433	DNAJC15	DNAJC15	1	1	0	1	1	0	1	5
hsa-miR-433	DNAJC18	DNAJC18	1	1	0	1	1	0	1	5
hsa-miR-433	DOCK1	DOCK1	1	1	1	0	1	0	1	5
hsa-miR-433	DPH3	DPH3	1	1	1	1	0	0	1	5
hsa-miR-433	DPP8	DPP8	1	1	0	1	1	0	1	5
hsa-miR-433	DPYD	DPYD	1	1	0	1	1	0	1	5
hsa-miR-433	DPYSL3	DPYSL3	1	1	0	1	1	0	1	5
hsa-miR-433	DRAM	DRAM1	1	1	0	1	1	0	1	5
hsa-miR-433	DSCAML1	DSCAML1	1	1	0	1	1	0	1	5
hsa-miR-433	DSEL	DSEL	1	1	1	0	1	0	1	5
hsa-miR-433	DSG3	DSG3	1	1	0	1	1	0	1	5
hsa-miR-433	DUSP18	DUSP18	1	1	0	1	1	0	1	5
hsa-miR-433	DUSP26	DUSP26	0	1	1	1	1	0	1	5
hsa-miR-433	DYNC1LI2	DYNC1LI2	1	1	0	1	1	0	1	5
hsa-miR-433	EAF1	EAF1	1	1	0	1	1	0	1	5
hsa-miR-433	EBF3	EBF3	1	1	0	1	1	0	1	5
hsa-miR-433	ECHDC1	ECHDC1	1	1	0	1	1	0	1	5
hsa-miR-433	EDEM3	EDEM3	1	1	0	1	1	0	1	5
hsa-miR-433	EDN3	EDN3	1	1	0	1	1	0	1	5
hsa-miR-433	EHBP1	EHBP1	1	1	0	1	1	0	1	5
hsa-miR-433	EIF1AX	EIF1AX	1	1	0	1	1	0	1	5
hsa-miR-433	EIF2S3	EIF2S3	1	1	0	1	1	0	1	5
hsa-miR-433	EML4	EML4	1	1	0	1	1	0	1	5
hsa-miR-433	ENAH	ENAH	1	1	0	1	1	0	1	5
hsa-miR-433	ENSA	ENSA	1	1	0	1	1	0	1	5
hsa-miR-433	EPN2	EPN2	1	1	0	1	1	0	1	5
hsa-miR-433	EPRS	EPRS	1	1	0	1	1	0	1	5
hsa-miR-433	ERLIN2	ERLIN2	1	1	0	1	1	0	1	5
hsa-miR-433	ESCO2	ESCO2	1	1	0	0	1	1	1	5
hsa-miR-433	EVI5	EVI5	1	1	0	1	1	0	1	5
hsa-miR-433	EXOC2	EXOC2	1	1	0	1	1	0	1	5
hsa-miR-433	EXOC6	EXOC6	1	1	0	1	1	1	0	5
hsa-miR-433	EYA4	EYA4	1	1	0	1	1	0	1	5
hsa-miR-433	EZH1	EZH1	1	1	0	1	1	0	1	5
hsa-miR-433	F5	F5	1	1	0	1	1	0	1	5
hsa-miR-433	FAM101B	FAM101B	1	1	0	1	1	0	1	5
hsa-miR-433	FAM102B	FAM102B	1	1	0	1	1	0	1	5
hsa-miR-433	FAM116A	DENND6A	1	1	0	1	1	0	1	5
hsa-miR-433	FAM123B	AMER1	1	1	0	1	1	0	1	5
hsa-miR-433	FAM130A2	CSRNP3	1	1	0	1	1	0	1	5
hsa-miR-433	FAM13A1	FAM13A	1	1	0	1	1	1	0	5
hsa-miR-433	FAM33A	SKA2	1	1	0	1	1	0	1	5
hsa-miR-433	FAM46C	FAM46C	1	1	0	1	1	0	1	5
hsa-miR-433	FAM53C	FAM53C	1	0	0	1	1	1	1	5
hsa-miR-433	FAM8A1	FAM8A1	1	1	0	1	1	1	0	5
hsa-miR-433	FAM98A	FAM98A	1	1	0	1	1	1	0	5
hsa-miR-433	FBXL13	FBXL13	1	1	1	1	0	0	1	5
hsa-miR-433	FBXO21	FBXO21	1	1	0	1	1	0	1	5
hsa-miR-433	FBXO5	FBXO5	1	1	0	1	1	0	1	5
hsa-miR-433	FBXW2	FBXW2	1	1	0	1	1	0	1	5
hsa-miR-433	FBXW7	FBXW7	1	1	0	1	1	0	1	5
hsa-miR-433	FCGR3B	FCGR3B	1	1	0	1	1	0	1	5
hsa-miR-433	FCRL3	FCRL3	1	1	0	1	1	0	1	5
hsa-miR-433	FCRLA	FCRLA	1	1	0	1	1	1	0	5
hsa-miR-433	FECH	FECH	1	1	0	1	1	0	1	5
hsa-miR-433	FERMT2	FERMT2	1	0	1	1	1	0	1	5
hsa-miR-433	FEZ2	FEZ2	0	1	1	1	1	0	1	5
hsa-miR-433	FGD5	FGD5	1	1	0	1	1	0	1	5
hsa-miR-433	FGF11	FGF11	1	1	0	1	1	0	1	5
hsa-miR-433	FGF2	FGF2	1	1	0	1	1	1	0	5
hsa-miR-433	FGF23	FGF23	1	1	0	1	1	0	1	5
hsa-miR-433	FGF5	FGF5	1	1	0	1	1	0	1	5
hsa-miR-433	FGF7	FGF7	1	1	0	1	1	0	1	5
hsa-miR-433	FGF9	FGF9	1	1	0	1	1	0	1	5
hsa-miR-433	FGL1	FGL1	1	1	0	1	1	0	1	5
hsa-miR-433	FGL2	FGL2	1	1	0	1	1	0	1	5
hsa-miR-433	FKBP1A	FKBP1A	1	1	0	1	1	0	1	5
hsa-miR-433	FLJ11184	TMA16	1	1	0	1	1	0	1	5
hsa-miR-433	FLJ14213	PRR5L	1	1	0	1	1	0	1	5
hsa-miR-433	FLJ31818	C7orf60	1	1	0	1	1	0	1	5
hsa-miR-433	FLJ37543	C5orf64	1	1	0	1	1	0	1	5
hsa-miR-433	FLRT2	FLRT2	1	1	0	1	1	0	1	5
hsa-miR-433	FOXN3	FOXN3	1	0	1	1	1	0	1	5
hsa-miR-433	FOXN4	FOXN4	1	1	0	1	1	0	1	5
hsa-miR-433	FRMD4A	FRMD4A	1	1	0	1	1	0	1	5
hsa-miR-433	FRZB	FRZB	1	1	0	1	1	0	1	5
hsa-miR-433	GAB3	GAB3	1	1	0	1	1	0	1	5
hsa-miR-433	GABPB2	GABPB2	1	1	0	1	1	0	1	5
hsa-miR-433	GABRB2	GABRB2	1	1	0	1	1	0	1	5
hsa-miR-433	GABRG1	GABRG1	1	1	0	1	1	0	1	5
hsa-miR-433	GALC	GALC	1	1	0	1	1	0	1	5
hsa-miR-433	GALNT11	GALNT11	1	1	0	1	1	1	0	5
hsa-miR-433	GATA3	GATA3	1	1	0	1	1	0	1	5
hsa-miR-433	GBP2	GBP2	1	1	0	1	1	0	1	5
hsa-miR-433	GBP3	GBP3	1	1	0	1	1	0	1	5
hsa-miR-433	GBP6	GBP6	0	1	1	1	1	0	1	5
hsa-miR-433	GCLC	GCLC	1	1	0	1	1	0	1	5
hsa-miR-433	GCM1	GCM1	1	1	0	1	1	0	1	5
hsa-miR-433	GCNT1	GCNT1	1	1	0	1	1	0	1	5
hsa-miR-433	GCNT4	GCNT4	1	1	0	1	1	0	1	5
hsa-miR-433	GDAP2	GDAP2	1	1	0	1	1	0	1	5
hsa-miR-433	GFM1	GFM1	1	1	0	1	1	0	1	5
hsa-miR-433	GFRA3	GFRA3	1	1	0	1	1	0	1	5
hsa-miR-433	GGA2	GGA2	1	1	0	1	1	0	1	5
hsa-miR-433	GHITM	GHITM	1	1	0	1	1	0	1	5
hsa-miR-433	GIGYF2	GIGYF2	1	1	0	1	1	0	1	5
hsa-miR-433	GINS4	GINS4	1	1	0	1	1	0	1	5
hsa-miR-433	GJC1	GJC1	1	1	0	1	1	0	1	5
hsa-miR-433	GLCCI1	GLCCI1	1	1	0	1	1	0	1	5
hsa-miR-433	GLOD4	GLOD4	1	1	0	1	1	0	1	5
hsa-miR-433	GLRX	GLRX	1	1	0	1	1	0	1	5
hsa-miR-433	GLS2	GLS2	1	1	0	0	1	1	1	5
hsa-miR-433	GLT8D3	GXYLT1	0	1	1	1	1	0	1	5
hsa-miR-433	GNPTAB	GNPTAB	1	1	0	1	1	0	1	5
hsa-miR-433	GOLGA8A	GOLGA8A	1	1	0	1	1	0	1	5
hsa-miR-433	GP5	GP5	1	1	0	1	1	0	1	5
hsa-miR-433	GPATCH8	GPATCH8	1	1	0	1	1	0	1	5
hsa-miR-433	GPC5	GPC5	0	1	1	1	1	0	1	5
hsa-miR-433	GPR137C	GPR137C	1	1	0	1	1	0	1	5
hsa-miR-433	GPR180	GPR180	1	1	0	1	1	0	1	5
hsa-miR-433	GPR26	GPR26	1	1	0	1	1	0	1	5
hsa-miR-433	GPT2	GPT2	1	1	0	1	1	0	1	5
hsa-miR-433	GREM1	GREM1	1	1	0	1	1	0	1	5
hsa-miR-433	GRPEL1	GRPEL1	1	1	0	1	1	0	1	5
hsa-miR-433	GSTCD	GSTCD	1	1	0	1	1	0	1	5
hsa-miR-433	GTF2H5	GTF2H5	1	1	0	1	1	0	1	5
hsa-miR-433	HBS1L	HBS1L	1	1	0	1	1	0	1	5
hsa-miR-433	HDAC2	HDAC2	1	1	0	1	1	0	1	5
hsa-miR-433	HDAC6	HDAC6	1	1	0	1	1	0	1	5
hsa-miR-433	HECW2	HECW2	1	1	0	1	1	0	1	5
hsa-miR-433	HEYL	HEYL	1	1	0	1	1	0	1	5
hsa-miR-433	HIF3A	HIF3A	1	1	0	1	1	0	1	5
hsa-miR-433	HIVEP1	HIVEP1	1	1	0	1	1	0	1	5
hsa-miR-433	HMGB3	HMGB3	1	1	0	1	1	0	1	5
hsa-miR-433	HNF4G	HNF4G	1	1	0	1	1	0	1	5
hsa-miR-433	HNRNPC	HNRNPC	1	1	0	1	1	0	1	5
hsa-miR-433	HOXA1	HOXA1	1	1	0	1	1	0	1	5
hsa-miR-433	HP1BP3	HP1BP3	1	1	0	1	1	0	1	5
hsa-miR-433	HRH4	HRH4	1	1	0	1	1	0	1	5
hsa-miR-433	HS2ST1	HS2ST1	1	1	0	1	1	0	1	5
hsa-miR-433	HS6ST2	HS6ST2	1	1	0	1	1	0	1	5
hsa-miR-433	HSD17B11	HSD17B11	1	1	1	0	1	0	1	5
hsa-miR-433	HYAL1	HYAL1	1	1	0	1	1	1	0	5
hsa-miR-433	ICA1L	ICA1L	1	1	0	1	1	0	1	5
hsa-miR-433	ICMT	ICMT	1	1	0	1	1	0	1	5
hsa-miR-433	IDH3A	IDH3A	1	1	0	1	1	0	1	5
hsa-miR-433	IER3IP1	IER3IP1	1	1	0	1	1	0	1	5
hsa-miR-433	IFIT5	IFIT5	1	1	0	1	1	0	1	5
hsa-miR-433	IFNA10	IFNA10	1	1	0	1	1	0	1	5
hsa-miR-433	IFT80	IFT80	1	1	0	1	1	0	1	5
hsa-miR-433	IGFBP1	IGFBP1	1	1	0	1	1	0	1	5
hsa-miR-433	IKIP	IKIP	1	1	0	1	1	0	1	5
hsa-miR-433	IKZF2	IKZF2	1	1	0	1	1	0	1	5
hsa-miR-433	IL12A	IL12A	1	1	0	1	1	0	1	5
hsa-miR-433	IL16	IL16	1	1	0	1	1	0	1	5
hsa-miR-433	IL1A	IL1A	1	1	0	1	1	0	1	5
hsa-miR-433	IL1RL1	IL1RL1	1	1	0	1	1	0	1	5
hsa-miR-433	IL22	IL22	1	1	0	1	1	0	1	5
hsa-miR-433	IL7	IL7	1	1	1	0	1	0	1	5
hsa-miR-433	IMPAD1	IMPAD1	1	1	0	1	1	0	1	5
hsa-miR-433	INADL	INADL	1	1	0	1	1	0	1	5
hsa-miR-433	INSC	INSC	1	1	0	1	1	0	1	5
hsa-miR-433	INTS2	INTS2	1	1	0	1	1	0	1	5
hsa-miR-433	IQGAP1	IQGAP1	1	1	0	1	1	0	1	5
hsa-miR-433	IRF8	IRF8	1	1	0	1	1	0	1	5
hsa-miR-433	ITCH	ITCH	1	1	0	1	1	0	1	5
hsa-miR-433	ITFG1	ITFG1	1	1	0	1	1	0	1	5
hsa-miR-433	ITGB8	ITGB8	1	1	0	1	1	0	1	5
hsa-miR-433	ITIH5	ITIH5	1	1	0	1	1	0	1	5
hsa-miR-433	ITPKB	ITPKB	1	1	0	1	1	0	1	5
hsa-miR-433	ITPKC	ITPKC	1	1	0	1	1	0	1	5
hsa-miR-433	ITPR2	ITPR2	1	1	0	1	1	0	1	5
hsa-miR-433	JAK2	JAK2	1	1	0	1	1	0	1	5
hsa-miR-433	JHDM1D	JHDM1D	1	1	0	1	1	0	1	5
hsa-miR-433	JMY	JMY	1	1	0	1	1	0	1	5
hsa-miR-433	JUB	AJUBA	1	1	0	0	1	1	1	5
hsa-miR-433	KATNAL1	KATNAL1	1	1	0	1	1	0	1	5
hsa-miR-433	KBTBD8	KBTBD8	1	1	0	1	1	0	1	5
hsa-miR-433	KCNC2	KCNC2	1	1	0	1	1	1	0	5
hsa-miR-433	KCNJ13	KCNJ13	1	1	0	1	1	0	1	5
hsa-miR-433	KCNJ16	KCNJ16	1	1	0	1	1	0	1	5
hsa-miR-433	KCNJ2	KCNJ2	1	1	0	1	1	0	1	5
hsa-miR-433	KCNJ5	KCNJ5	1	1	0	1	1	0	1	5
hsa-miR-433	KCTD10	KCTD10	1	1	0	1	1	0	1	5
hsa-miR-433	KCTD21	KCTD21	1	1	0	1	1	1	0	5
hsa-miR-433	KCTD3	KCTD3	1	1	1	0	1	0	1	5
hsa-miR-433	KIAA0195	KIAA0195	1	1	0	1	1	0	1	5
hsa-miR-433	KIAA0226	KIAA0226	1	1	0	1	1	0	1	5
hsa-miR-433	KIAA0317	KIAA0317	1	1	0	1	1	0	1	5
hsa-miR-433	KIAA0831	ATG14	1	1	0	1	1	0	1	5
hsa-miR-433	KIAA1377	KIAA1377	1	1	0	1	1	0	1	5
hsa-miR-433	KIAA1853	SRRM4	1	1	0	1	1	0	1	5
hsa-miR-433	KIF1B	KIF1B	1	1	0	1	1	0	1	5
hsa-miR-433	KIF5A	KIF5A	1	1	0	1	1	0	1	5
hsa-miR-433	KLF13	KLF13	1	1	0	1	1	0	1	5
hsa-miR-433	KLHDC6	KBTBD12	1	1	0	1	1	0	1	5
hsa-miR-433	KLHL14	KLHL14	1	1	0	1	1	0	1	5
hsa-miR-433	KLHL24	KLHL24	1	1	0	1	1	0	1	5
hsa-miR-433	KLHL28	KLHL28	1	1	0	1	1	0	1	5
hsa-miR-433	KLHL32	KLHL32	1	1	0	1	1	0	1	5
hsa-miR-433	KLHL4	KLHL4	1	1	0	1	1	0	1	5
hsa-miR-433	KPNA1	KPNA1	1	1	0	1	1	0	1	5
hsa-miR-433	KPNA5	KPNA5	1	1	1	0	1	0	1	5
hsa-miR-433	KRT80	KRT80	1	1	0	1	1	0	1	5
hsa-miR-433	KTELC1	POGLUT1	1	1	0	1	1	0	1	5
hsa-miR-433	L2HGDH	L2HGDH	1	1	0	1	1	0	1	5
hsa-miR-433	L3MBTL3	L3MBTL3	1	1	0	1	1	0	1	5
hsa-miR-433	LAMC1	LAMC1	1	1	0	1	1	0	1	5
hsa-miR-433	LAMP3	LAMP3	1	1	0	1	1	0	1	5
hsa-miR-433	LASS6	CERS6	1	1	0	1	1	0	1	5
hsa-miR-433	LBA1	TRANK1	1	1	0	1	1	0	1	5
hsa-miR-433	LBH	LBH	1	1	0	1	1	0	1	5
hsa-miR-433	LDLR	LDLR	1	1	0	1	1	0	1	5
hsa-miR-433	LEPROTL1	LEPROTL1	1	1	0	1	1	0	1	5
hsa-miR-433	LHFPL2	LHFPL2	1	1	0	1	1	0	1	5
hsa-miR-433	LILRB3	LILRB3	1	1	0	1	1	0	1	5
hsa-miR-433	LIMD2	LIMD2	1	1	0	1	1	0	1	5
hsa-miR-433	LIN7C	LIN7C	1	1	1	0	1	0	1	5
hsa-miR-433	LIN9	LIN9	1	1	0	1	1	0	1	5
hsa-miR-433	LOC130074	LOC130074	1	1	0	1	1	0	1	5
hsa-miR-433	LOC137886	LOC137886	1	1	0	1	1	0	1	5
hsa-miR-433	LOC203547	LOC203547	1	1	0	1	1	0	1	5
hsa-miR-433	LOC388969	LOC388969	1	1	0	1	1	0	1	5
hsa-miR-433	LOC400120	LOC400120	1	1	0	1	1	0	1	5
hsa-miR-433	LOC728215	LOC728215	0	1	1	1	1	0	1	5
hsa-miR-433	LOC93349	LOC93349	1	1	0	1	1	0	1	5
hsa-miR-433	LONRF2	LONRF2	1	1	0	1	1	0	1	5
hsa-miR-433	LOR	LOR	1	1	0	1	1	0	1	5
hsa-miR-433	LPL	LPL	1	1	0	1	1	0	1	5
hsa-miR-433	LPPR4	LPPR4	1	1	0	1	1	0	1	5
hsa-miR-433	LRP11	LRP11	1	1	0	1	1	0	1	5
hsa-miR-433	LRP2BP	LRP2BP	1	1	0	1	1	0	1	5
hsa-miR-433	LRRC19	LRRC19	1	1	0	1	1	0	1	5
hsa-miR-433	LRRC2	LRRC2	1	1	0	1	1	0	1	5
hsa-miR-433	LRRC27	LRRC27	1	1	0	1	1	0	1	5
hsa-miR-433	LRRTM2	LRRTM2	0	1	1	1	1	0	1	5
hsa-miR-433	LSM11	LSM11	1	1	0	1	1	0	1	5
hsa-miR-433	LSM14A	LSM14A	1	1	1	1	0	0	1	5
hsa-miR-433	LSM5	LSM5	1	1	0	1	1	0	1	5
hsa-miR-433	LYPD5	LYPD5	1	1	0	1	1	0	1	5
hsa-miR-433	LYRM7	LYRM7	1	1	0	1	1	0	1	5
hsa-miR-433	MAGI3	MAGI3	1	0	1	1	1	0	1	5
hsa-miR-433	MALT1	MALT1	1	1	0	1	1	0	1	5
hsa-miR-433	MAN1B1	MAN1B1	1	1	0	1	1	0	1	5
hsa-miR-433	MAP1LC3B	MAP1LC3B	1	1	0	1	1	0	1	5
hsa-miR-433	MAP2	MAP2	1	1	0	1	1	0	1	5
hsa-miR-433	MAP2K7	MAP2K7	1	1	0	1	1	0	1	5
hsa-miR-433	MAP3K1	MAP3K1	1	1	0	1	1	0	1	5
hsa-miR-433	MAP3K2	MAP3K2	1	1	0	1	1	0	1	5
hsa-miR-433	MAP3K7	MAP3K7	1	1	0	1	1	0	1	5
hsa-miR-433	MAPK1	MAPK1	1	1	0	1	1	0	1	5
hsa-miR-433	MAPK14	MAPK14	1	1	0	1	1	0	1	5
hsa-miR-433	MAPK9	MAPK9	1	1	0	1	1	0	1	5
hsa-miR-433	MAR8	FAM127A	1	0	1	1	1	0	1	5
hsa-miR-433	MARK3	MARK3	1	1	1	1	0	0	1	5
hsa-miR-433	MBL2	MBL2	1	1	0	1	1	0	1	5
hsa-miR-433	MBTPS1	MBTPS1	1	1	0	1	1	0	1	5
hsa-miR-433	MCM4	MCM4	1	1	0	1	1	0	1	5
hsa-miR-433	MDFIC	MDFIC	1	1	0	1	1	0	1	5
hsa-miR-433	MECP2	MECP2	1	1	0	1	1	0	1	5
hsa-miR-433	MED1	MED1	0	1	1	1	1	0	1	5
hsa-miR-433	MEGF10	MEGF10	1	1	0	1	1	0	1	5
hsa-miR-433	MEOX2	MEOX2	1	1	0	1	1	1	0	5
hsa-miR-433	METTL4	METTL4	1	1	0	1	1	0	1	5
hsa-miR-433	MFAP5	MFAP5	1	1	0	1	1	0	1	5
hsa-miR-433	MGEA5	MGEA5	1	1	0	1	1	0	1	5
hsa-miR-433	MIZF	HINFP	1	1	0	1	1	1	0	5
hsa-miR-433	MKLN1	MKLN1	1	1	0	1	1	1	0	5
hsa-miR-433	MMD	MMD	1	1	0	1	1	0	1	5
hsa-miR-433	MOBKL2B	MOB3B	0	1	1	0	1	1	1	5
hsa-miR-433	MOBP	MOBP	1	1	0	1	1	0	1	5
hsa-miR-433	MON2	MON2	1	1	0	1	1	0	1	5
hsa-miR-433	MPP3	MPP3	1	1	0	1	1	0	1	5
hsa-miR-433	MPP5	MPP5	1	1	0	1	1	0	1	5
hsa-miR-433	MSL2L1	MSL2	1	1	0	1	1	0	1	5
hsa-miR-433	MTAP	MTAP	1	1	0	1	1	0	1	5
hsa-miR-433	MTM1	MTM1	1	1	0	1	1	0	1	5
hsa-miR-433	MTMR10	MTMR10	0	1	1	1	1	0	1	5
hsa-miR-433	MTMR14	MTMR14	1	1	0	1	1	0	1	5
hsa-miR-433	MTMR2	MTMR2	1	1	0	1	1	0	1	5
hsa-miR-433	MTMR9	MTMR9	1	1	0	1	1	0	1	5
hsa-miR-433	MTX3	MTX3	0	1	1	1	1	0	1	5
hsa-miR-433	MUC17	MUC17	1	1	0	1	1	0	1	5
hsa-miR-433	MUC5B	MUC5B	1	1	0	1	1	0	1	5
hsa-miR-433	MXRA7	MXRA7	1	1	0	1	1	0	1	5
hsa-miR-433	MYEF2	MYEF2	0	1	1	1	1	0	1	5
hsa-miR-433	MYEOV	MYEOV	1	1	0	1	1	0	1	5
hsa-miR-433	MYLK	MYLK	1	1	0	1	1	0	1	5
hsa-miR-433	MYLK4	MYLK4	1	1	0	1	1	0	1	5
hsa-miR-433	N4BP2L1	N4BP2L1	1	1	0	1	1	0	1	5
hsa-miR-433	N6AMT1	N6AMT1	1	1	0	1	1	0	1	5
hsa-miR-433	NAP1L5	NAP1L5	1	1	0	1	1	0	1	5
hsa-miR-433	NAV1	NAV1	1	1	0	1	1	0	1	5
hsa-miR-433	NAV2	NAV2	1	1	0	1	1	0	1	5
hsa-miR-433	NAV3	NAV3	1	1	0	1	1	1	0	5
hsa-miR-433	NCALD	NCALD	1	1	0	1	1	0	1	5
hsa-miR-433	NDST1	NDST1	1	1	0	1	1	0	1	5
hsa-miR-433	NEFL	NEFL	1	1	0	1	1	0	1	5
hsa-miR-433	NEGR1	NEGR1	1	1	0	1	1	0	1	5
hsa-miR-433	NEURL	NEURL	1	1	0	1	1	0	1	5
hsa-miR-433	NFATC2IP	NFATC2IP	1	1	0	1	1	0	1	5
hsa-miR-433	NFYB	NFYB	1	1	0	1	1	0	1	5
hsa-miR-433	NHS	NHS	1	1	0	1	1	0	1	5
hsa-miR-433	NIP7	NIP7	1	1	0	1	1	0	1	5
hsa-miR-433	NIPSNAP1	NIPSNAP1	1	1	0	1	1	0	1	5
hsa-miR-433	NKX3-2	NKX3-2	1	1	0	1	1	0	1	5
hsa-miR-433	NMNAT1	NMNAT1	1	1	0	1	1	0	1	5
hsa-miR-433	NMNAT2	NMNAT2	1	1	0	1	1	0	1	5
hsa-miR-433	NMT2	NMT2	1	1	0	1	1	0	1	5
hsa-miR-433	NOL10	NOL10	1	1	1	0	1	0	1	5
hsa-miR-433	NOTCH1	NOTCH1	1	1	0	1	1	0	1	5
hsa-miR-433	NPHP3	NPHP3	0	1	1	1	1	0	1	5
hsa-miR-433	NPY1R	NPY1R	1	1	0	1	1	0	1	5
hsa-miR-433	NR3C1	NR3C1	1	1	0	1	1	0	1	5
hsa-miR-433	NSD1	NSD1	0	1	1	1	1	0	1	5
hsa-miR-433	NSL1	NSL1	1	1	0	1	1	0	1	5
hsa-miR-433	NSUN4	NSUN4	1	1	0	1	1	0	1	5
hsa-miR-433	NT5E	NT5E	1	1	0	1	1	0	1	5
hsa-miR-433	NUAK1	NUAK1	1	1	0	1	1	1	0	5
hsa-miR-433	NUBPL	NUBPL	1	1	0	1	1	0	1	5
hsa-miR-433	NUP43	NUP43	1	1	0	1	1	0	1	5
hsa-miR-433	NUP50	NUP50	1	1	0	1	1	0	1	5
hsa-miR-433	NXPH1	NXPH1	1	1	0	1	1	0	1	5
hsa-miR-433	NXT2	NXT2	1	1	0	1	1	0	1	5
hsa-miR-433	OCIAD1	OCIAD1	1	1	0	1	1	0	1	5
hsa-miR-433	OLA1	OLA1	1	1	0	1	1	0	1	5
hsa-miR-433	OLAH	OLAH	1	1	0	1	1	0	1	5
hsa-miR-433	OLFML2A	OLFML2A	1	1	0	1	1	0	1	5
hsa-miR-433	ONECUT2	ONECUT2	1	1	0	1	1	0	1	5
hsa-miR-433	OSBPL3	OSBPL3	1	1	0	1	1	0	1	5
hsa-miR-433	OSBPL8	OSBPL8	1	1	0	1	1	0	1	5
hsa-miR-433	OSGIN2	OSGIN2	1	1	0	1	0	1	1	5
hsa-miR-433	OTUB2	OTUB2	1	1	0	1	1	1	0	5
hsa-miR-433	OVOL2	OVOL2	1	1	0	1	1	1	0	5
hsa-miR-433	P15RS	RPRD1A	1	1	0	1	1	0	1	5
hsa-miR-433	PAG1	PAG1	1	1	0	1	1	0	1	5
hsa-miR-433	PAK4	PAK4	1	1	0	1	1	0	1	5
hsa-miR-433	PARN	PARN	1	1	0	1	1	0	1	5
hsa-miR-433	PARP11	PARP11	1	1	0	1	1	0	1	5
hsa-miR-433	PBX3	PBX3	1	1	0	1	1	0	1	5
hsa-miR-433	PCCB	PCCB	1	1	0	1	1	0	1	5
hsa-miR-433	PCDH11X	PCDH11X	1	1	0	1	1	0	1	5
hsa-miR-433	PCDH11Y	PCDH11Y	1	1	0	1	1	0	1	5
hsa-miR-433	PCDH19	PCDH19	1	1	0	1	1	0	1	5
hsa-miR-433	PCDHGA10	PCDHGA10	1	1	0	1	1	0	1	5
hsa-miR-433	PCDHGA11	PCDHGA11	1	1	0	1	1	0	1	5
hsa-miR-433	PCDHGB7	PCDHGB7	1	1	0	1	1	0	1	5
hsa-miR-433	PCGF3	PCGF3	1	1	0	1	1	0	1	5
hsa-miR-433	PCMTD1	PCMTD1	1	1	0	1	1	0	1	5
hsa-miR-433	PCTK2	CDK17	1	1	1	0	1	0	1	5
hsa-miR-433	PDE11A	PDE11A	1	1	0	1	1	0	1	5
hsa-miR-433	PDE4D	PDE4D	1	1	0	1	1	0	1	5
hsa-miR-433	PDE4DIP	PDE4DIP	1	1	0	1	1	0	1	5
hsa-miR-433	PDGFRA	PDGFRA	1	1	0	1	1	0	1	5
hsa-miR-433	PDIK1L	PDIK1L	1	1	0	1	1	0	1	5
hsa-miR-433	PDLIM5	PDLIM5	1	1	0	1	1	0	1	5
hsa-miR-433	PDPN	PDPN	1	1	0	1	1	1	0	5
hsa-miR-433	PECR	PECR	1	1	0	1	1	0	1	5
hsa-miR-433	PER2	PER2	1	1	0	1	1	0	1	5
hsa-miR-433	PERP	PERP	1	1	0	1	1	0	1	5
hsa-miR-433	PGR	PGR	0	1	1	1	1	0	1	5
hsa-miR-433	PHACTR2	PHACTR2	1	1	0	1	1	0	1	5
hsa-miR-433	PHACTR4	PHACTR4	1	1	0	1	1	0	1	5
hsa-miR-433	PHB	PHB	1	1	0	1	1	1	0	5
hsa-miR-433	PHLDA1	PHLDA1	1	1	0	1	1	0	1	5
hsa-miR-433	PHLPPL	PHLPP2	1	1	0	1	1	0	1	5
hsa-miR-433	PI15	PI15	1	1	0	1	1	0	1	5
hsa-miR-433	PIK3CG	PIK3CG	1	1	0	1	1	1	0	5
hsa-miR-433	PIM1	PIM1	1	1	0	1	1	0	1	5
hsa-miR-433	PITPNB	PITPNB	1	1	0	1	1	0	1	5
hsa-miR-433	PKLR	PKLR	1	1	0	1	1	0	1	5
hsa-miR-433	PLA2G4A	PLA2G4A	1	1	0	1	1	0	1	5
hsa-miR-433	PLAGL2	PLAGL2	1	1	0	1	1	0	1	5
hsa-miR-433	PLCXD3	PLCXD3	1	1	0	1	1	0	1	5
hsa-miR-433	PLDN	BLOC1S6	1	1	0	1	1	0	1	5
hsa-miR-433	PLEKHA1	PLEKHA1	1	1	0	1	1	0	1	5
hsa-miR-433	PLEKHH2	PLEKHH2	1	1	0	0	1	1	1	5
hsa-miR-433	PLS1	PLS1	1	1	0	1	1	0	1	5
hsa-miR-433	PNKD	PNKD	1	1	0	1	1	0	1	5
hsa-miR-433	PNPLA4	PNPLA4	1	0	1	1	1	0	1	5
hsa-miR-433	PNPT1	PNPT1	1	1	0	1	1	0	1	5
hsa-miR-433	POLR3F	POLR3F	1	1	0	1	1	0	1	5
hsa-miR-433	POLR3G	POLR3G	1	1	0	1	1	0	1	5
hsa-miR-433	PON1	PON1	1	1	0	1	1	0	1	5
hsa-miR-433	PPAPDC3	PPAPDC3	1	1	0	1	1	0	1	5
hsa-miR-433	PPARA	PPARA	1	1	0	1	1	1	0	5
hsa-miR-433	PPARGC1A	PPARGC1A	1	1	0	1	1	0	1	5
hsa-miR-433	PPAT	PPAT	1	1	0	1	1	0	1	5
hsa-miR-433	PPP1CB	PPP1CB	1	1	0	1	1	0	1	5
hsa-miR-433	PPP1R14C	PPP1R14C	1	1	0	1	1	0	1	5
hsa-miR-433	PPP2CA	PPP2CA	1	1	0	1	1	0	1	5
hsa-miR-433	PPP4R1	PPP4R1	1	1	0	1	1	0	1	5
hsa-miR-433	PRDM15	PRDM15	1	1	0	1	1	0	1	5
hsa-miR-433	PRDM2	PRDM2	1	1	0	1	1	0	1	5
hsa-miR-433	PRELID2	PRELID2	1	1	0	1	1	0	1	5
hsa-miR-433	PREPL	PREPL	1	1	0	1	1	1	0	5
hsa-miR-433	PRKAA1	PRKAA1	1	1	0	1	1	0	1	5
hsa-miR-433	PRKAG2	PRKAG2	1	1	0	1	1	0	1	5
hsa-miR-433	PRKCA	PRKCA	1	1	0	1	1	0	1	5
hsa-miR-433	PRKX	PRKX	1	1	0	1	1	0	1	5
hsa-miR-433	PRNP	PRNP	1	1	0	1	1	0	1	5
hsa-miR-433	PROK1	PROK1	1	1	0	1	1	0	1	5
hsa-miR-433	PROS1	PROS1	1	1	0	1	1	0	1	5
hsa-miR-433	PROSC	PROSC	1	1	0	1	1	0	1	5
hsa-miR-433	PRPF38B	PRPF38B	1	1	0	1	1	0	1	5
hsa-miR-433	PRRX1	PRRX1	1	1	0	1	1	0	1	5
hsa-miR-433	PRSS16	PRSS16	1	1	0	1	1	1	0	5
hsa-miR-433	PRUNE	PRUNE	1	1	0	1	1	0	1	5
hsa-miR-433	PSG4	PSG4	1	1	0	1	1	0	1	5
hsa-miR-433	PSIP1	PSIP1	1	0	1	1	1	0	1	5
hsa-miR-433	PTER	PTER	1	1	0	1	1	0	1	5
hsa-miR-433	PTGER3	PTGER3	1	1	0	1	1	0	1	5
hsa-miR-433	PTGFR	PTGFR	1	1	0	1	1	0	1	5
hsa-miR-433	PTGS1	PTGS1	1	1	0	1	1	0	1	5
hsa-miR-433	PTK2	PTK2	1	0	1	1	1	0	1	5
hsa-miR-433	PTP4A1	PTP4A1	1	1	0	1	1	0	1	5
hsa-miR-433	PTPRB	PTPRB	1	1	0	1	1	0	1	5
hsa-miR-433	PTPRN2	PTPRN2	1	1	0	1	1	0	1	5
hsa-miR-433	PTPRT	PTPRT	1	1	0	1	1	0	1	5
hsa-miR-433	PURG	PURG	1	1	0	1	1	0	1	5
hsa-miR-433	QKI	QKI	1	1	0	1	1	0	1	5
hsa-miR-433	QRSL1	QRSL1	1	1	0	1	1	0	1	5
hsa-miR-433	QSER1	QSER1	1	1	0	1	1	0	1	5
hsa-miR-433	RAB33B	RAB33B	1	1	0	1	1	0	1	5
hsa-miR-433	RAB39B	RAB39B	1	1	0	1	1	0	1	5
hsa-miR-433	RAB3B	RAB3B	1	1	0	1	1	0	1	5
hsa-miR-433	RAB3IP	RAB3IP	1	1	0	1	1	0	1	5
hsa-miR-433	RAB5C	RAB5C	1	1	0	1	1	0	1	5
hsa-miR-433	RAB6B	RAB6B	1	1	0	1	1	0	1	5
hsa-miR-433	RABL3	RABL3	1	1	0	1	1	0	1	5
hsa-miR-433	RAD9A	RAD9A	1	1	0	1	1	0	1	5
hsa-miR-433	RALB	RALB	1	1	0	1	1	0	1	5
hsa-miR-433	RALGPS1	RALGPS1	1	1	0	1	1	0	1	5
hsa-miR-433	RAP1GDS1	RAP1GDS1	1	1	0	1	1	0	1	5
hsa-miR-433	RAP2C	RAP2C	1	1	0	1	1	0	1	5
hsa-miR-433	RBAK	RBAK	1	1	0	1	1	0	1	5
hsa-miR-433	RBED1	ELMOD3	1	1	0	1	1	0	1	5
hsa-miR-433	RBM12	RBM12	1	1	0	1	1	0	1	5
hsa-miR-433	RBM17	RBM17	1	1	0	1	1	0	1	5
hsa-miR-433	RCHY1	RCHY1	1	1	0	1	1	0	1	5
hsa-miR-433	RECQL	RECQL	1	0	1	1	1	0	1	5
hsa-miR-433	REEP5	REEP5	1	1	0	1	1	0	1	5
hsa-miR-433	REG3G	REG3G	1	1	0	1	1	1	0	5
hsa-miR-433	REPS2	REPS2	1	1	1	0	1	0	1	5
hsa-miR-433	RFXDC2	RFX7	1	1	0	1	1	0	1	5
hsa-miR-433	RGS13	RGS13	1	1	0	1	1	1	0	5
hsa-miR-433	RHOT1	RHOT1	1	1	0	1	1	0	1	5
hsa-miR-433	RIC3	RIC3	1	1	0	1	1	0	1	5
hsa-miR-433	RICTOR	RICTOR	1	1	0	1	1	0	1	5
hsa-miR-433	RIOK3	RIOK3	1	1	0	1	1	0	1	5
hsa-miR-433	RIPK5	DSTYK	1	1	0	1	1	0	1	5
hsa-miR-433	ROBO3	ROBO3	1	1	0	1	1	0	1	5
hsa-miR-433	RTF1	RTF1	1	1	0	1	1	0	1	5
hsa-miR-433	RWDD2B	RWDD2B	1	1	0	1	1	0	1	5
hsa-miR-433	SACM1L	SACM1L	1	1	0	1	1	0	1	5
hsa-miR-433	SALL3	SALL3	1	1	0	1	1	0	1	5
hsa-miR-433	SAMD12	SAMD12	1	1	0	1	1	0	1	5
hsa-miR-433	SAMD5	SAMD5	1	1	0	1	1	0	1	5
hsa-miR-433	SASH1	SASH1	1	1	0	1	1	0	1	5
hsa-miR-433	SC5DL	SC5DL	1	1	0	1	1	0	1	5
hsa-miR-433	SCAMP1	SCAMP1	1	1	0	1	1	0	1	5
hsa-miR-433	SCARB2	SCARB2	1	1	0	1	1	1	0	5
hsa-miR-433	SCD	SCD	1	1	0	1	1	0	1	5
hsa-miR-433	SCLY	SCLY	1	1	0	1	1	0	1	5
hsa-miR-433	SCNN1G	SCNN1G	1	1	0	1	1	0	1	5
hsa-miR-433	SCRN1	SCRN1	1	0	0	1	1	1	1	5
hsa-miR-433	SCUBE3	SCUBE3	1	1	0	1	1	0	1	5
hsa-miR-433	SCYL1BP1	GORAB	1	1	0	1	1	0	1	5
hsa-miR-433	SDHC	SDHC	1	1	0	1	1	0	1	5
hsa-miR-433	SEC61A2	SEC61A2	1	1	0	1	1	0	1	5
hsa-miR-433	SELI	EPT1	1	1	0	1	1	0	1	5
hsa-miR-433	SELL	SELL	1	1	1	0	1	0	1	5
hsa-miR-433	SEMA5A	SEMA5A	1	1	0	1	1	0	1	5
hsa-miR-433	SEMA6A	SEMA6A	1	1	0	1	1	0	1	5
hsa-miR-433	SEPSECS	SEPSECS	0	1	1	1	1	0	1	5
hsa-miR-433	SERBP1	SERBP1	1	1	0	1	1	0	1	5
hsa-miR-433	SERPINB9	SERPINB9	1	1	0	1	1	0	1	5
hsa-miR-433	SESN3	SESN3	1	1	0	1	1	0	1	5
hsa-miR-433	SETD7	SETD7	1	1	0	1	1	0	1	5
hsa-miR-433	SRSF3	SRSF3	1	1	0	1	1	0	1	5
hsa-miR-433	SFRS7	SRSF7	1	1	0	0	1	1	1	5
hsa-miR-433	SFXN3	SFXN3	1	1	0	1	1	0	1	5
hsa-miR-433	SGCZ	SGCZ	1	1	0	1	1	0	1	5
hsa-miR-433	SGK269	PEAK1	1	1	0	1	1	0	1	5
hsa-miR-433	SGTA	SGTA	1	1	0	1	1	0	1	5
hsa-miR-433	SH2D4B	SH2D4B	1	1	0	1	1	0	1	5
hsa-miR-433	SH3BGRL	SH3BGRL	1	1	0	1	1	0	1	5
hsa-miR-433	SH3GLB1	SH3GLB1	1	1	0	1	1	0	1	5
hsa-miR-433	SHANK2	SHANK2	1	1	0	1	1	0	1	5
hsa-miR-433	SHROOM2	SHROOM2	1	1	0	1	1	0	1	5
hsa-miR-433	SKAP2	SKAP2	1	1	0	1	1	0	1	5
hsa-miR-433	SKP1	SKP1	1	1	0	1	1	0	1	5
hsa-miR-433	SLAIN1	SLAIN1	1	1	0	1	1	0	1	5
hsa-miR-433	SLC13A3	SLC13A3	1	1	0	1	1	0	1	5
hsa-miR-433	SLC16A9	SLC16A9	1	1	0	1	1	0	1	5
hsa-miR-433	SLC17A4	SLC17A4	1	1	0	1	1	0	1	5
hsa-miR-433	SLC22A15	SLC22A15	1	1	0	1	1	0	1	5
hsa-miR-433	SLC22A2	SLC22A2	1	1	0	1	1	0	1	5
hsa-miR-433	SLC22A9	SLC22A9	1	1	0	1	1	0	1	5
hsa-miR-433	SLC23A2	SLC23A2	1	1	0	1	1	0	1	5
hsa-miR-433	SLC24A4	SLC24A4	1	1	0	1	1	0	1	5
hsa-miR-433	SLC25A24	SLC25A24	1	1	0	1	1	0	1	5
hsa-miR-433	SLC25A43	SLC25A43	1	1	0	1	1	0	1	5
hsa-miR-433	SLC26A2	SLC26A2	1	1	0	1	1	0	1	5
hsa-miR-433	SLC26A4	SLC26A4	1	1	0	1	1	0	1	5
hsa-miR-433	SLC2A2	SLC2A2	1	1	0	1	1	0	1	5
hsa-miR-433	SLC30A6	SLC30A6	1	1	0	1	1	0	1	5
hsa-miR-433	SLC30A8	SLC30A8	1	1	0	1	1	0	1	5
hsa-miR-433	SLC36A4	SLC36A4	1	1	0	1	1	0	1	5
hsa-miR-433	SLC44A1	SLC44A1	1	1	0	1	1	0	1	5
hsa-miR-433	SLC4A4	SLC4A4	1	1	0	1	1	0	1	5
hsa-miR-433	SLC4A5	SLC4A5	1	1	0	1	1	0	1	5
hsa-miR-433	SLC4A7	SLC4A7	1	1	0	1	1	0	1	5
hsa-miR-433	SLC5A8	SLC5A8	1	1	0	1	1	0	1	5
hsa-miR-433	SLC7A1	SLC7A1	1	1	0	1	1	0	1	5
hsa-miR-433	SLC7A11	SLC7A11	1	1	1	0	1	0	1	5
hsa-miR-433	SLC7A2	SLC7A2	1	1	0	1	1	0	1	5
hsa-miR-433	SMARCE1	SMARCE1	1	1	0	1	1	0	1	5
hsa-miR-433	SMC2	SMC2	1	1	0	1	1	0	1	5
hsa-miR-433	SMC4	SMC4	1	0	1	1	1	0	1	5
hsa-miR-433	SMG1	SMG1	1	1	1	0	1	0	1	5
hsa-miR-433	SMG5	SMG5	1	1	0	1	1	0	1	5
hsa-miR-433	SNX10	SNX10	1	1	0	1	1	1	0	5
hsa-miR-433	SNX27	SNX27	1	1	0	1	1	0	1	5
hsa-miR-433	SORBS2	SORBS2	1	0	1	1	1	0	1	5
hsa-miR-433	SOS1	SOS1	1	1	1	1	0	0	1	5
hsa-miR-433	SOST	SOST	1	1	0	1	1	0	1	5
hsa-miR-433	SP140	SP140	1	1	0	1	1	0	1	5
hsa-miR-433	SPAST	SPAST	1	1	0	1	1	0	1	5
hsa-miR-433	SPIN4	SPIN4	1	1	0	1	1	0	1	5
hsa-miR-433	SPN	SPN	1	1	0	1	1	0	1	5
hsa-miR-433	SPOCK1	SPOCK1	1	1	0	1	1	0	1	5
hsa-miR-433	SPRYD4	SPRYD4	1	1	0	1	1	0	1	5
hsa-miR-433	SPTLC2	SPTLC2	1	1	0	1	1	0	1	5
hsa-miR-433	ST3GAL2	ST3GAL2	1	1	1	0	1	0	1	5
hsa-miR-433	ST6GALNAC4	ST6GALNAC4	1	1	0	1	1	0	1	5
hsa-miR-433	ST8SIA3	ST8SIA3	1	1	0	1	1	0	1	5
hsa-miR-433	STAG1	STAG1	1	1	1	0	1	0	1	5
hsa-miR-433	STAG2	STAG2	1	1	0	1	1	0	1	5
hsa-miR-433	STARD7	STARD7	1	1	0	1	1	0	1	5
hsa-miR-433	STK17A	STK17A	1	1	0	1	1	0	1	5
hsa-miR-433	STK4	STK4	1	1	0	1	1	0	1	5
hsa-miR-433	STMN4	STMN4	1	1	0	1	1	0	1	5
hsa-miR-433	STYK1	STYK1	1	1	0	1	1	0	1	5
hsa-miR-433	STYX	STYX	1	1	0	1	1	0	1	5
hsa-miR-433	SULF1	SULF1	1	1	1	1	0	0	1	5
hsa-miR-433	SUPT7L	SUPT7L	1	1	0	1	1	0	1	5
hsa-miR-433	SUSD5	SUSD5	1	1	0	1	1	0	1	5
hsa-miR-433	SVEP1	SVEP1	1	1	0	1	1	0	1	5
hsa-miR-433	SWAP70	SWAP70	1	1	0	1	1	0	1	5
hsa-miR-433	SYPL2	SYPL2	1	1	0	1	1	0	1	5
hsa-miR-433	SYT6	SYT6	1	1	0	1	1	0	1	5
hsa-miR-433	TAL1	TAL1	1	1	0	1	1	0	1	5
hsa-miR-433	TBX18	TBX18	0	1	1	1	1	0	1	5
hsa-miR-433	TDRD5	TDRD5	1	1	0	1	1	0	1	5
hsa-miR-433	TEAD1	TEAD1	1	1	0	1	1	0	1	5
hsa-miR-433	TEF	TEF	1	1	0	1	1	0	1	5
hsa-miR-433	TEK	TEK	1	1	0	1	1	0	1	5
hsa-miR-433	TET1	TET1	0	1	1	1	1	0	1	5
hsa-miR-433	TFAP2B	TFAP2B	1	1	0	1	1	0	1	5
hsa-miR-433	TFPI	TFPI	1	1	0	1	1	0	1	5
hsa-miR-433	TFRC	TFRC	1	1	0	1	1	0	1	5
hsa-miR-433	THAP2	THAP2	1	1	0	1	1	0	1	5
hsa-miR-433	TIPRL	TIPRL	1	1	0	1	1	0	1	5
hsa-miR-433	TIRAP	TIRAP	1	1	0	1	1	0	1	5
hsa-miR-433	TLOC1	SEC62	1	1	0	1	1	0	1	5
hsa-miR-433	TLR10	TLR10	1	0	1	1	1	0	1	5
hsa-miR-433	TLR7	TLR7	1	1	0	1	1	0	1	5
hsa-miR-433	TM2D2	TM2D2	1	1	0	1	1	0	1	5
hsa-miR-433	TMCC3	TMCC3	1	1	0	1	1	0	1	5
hsa-miR-433	TMED10	TMED10	1	1	0	1	1	0	1	5
hsa-miR-433	TMEM106B	TMEM106B	1	1	0	1	1	0	1	5
hsa-miR-433	TMEM131	TMEM131	1	1	0	1	1	0	1	5
hsa-miR-433	TMEM135	TMEM135	1	1	0	1	1	0	1	5
hsa-miR-433	TMEM14A	TMEM14A	1	1	0	1	1	0	1	5
hsa-miR-433	TMEM154	TMEM154	1	1	0	1	1	1	0	5
hsa-miR-433	TMEM155	TMEM155	1	1	0	1	1	0	1	5
hsa-miR-433	TMEM156	TMEM156	1	1	0	1	1	0	1	5
hsa-miR-433	TMEM17	TMEM17	1	1	0	1	1	0	1	5
hsa-miR-433	TMEM184A	TMEM184A	0	1	1	1	1	0	1	5
hsa-miR-433	TMEM42	TMEM42	1	1	0	1	1	0	1	5
hsa-miR-433	TMEM47	TMEM47	1	1	0	1	1	0	1	5
hsa-miR-433	TMEM74	TMEM74	1	1	0	1	1	1	0	5
hsa-miR-433	TMOD1	TMOD1	1	1	0	1	1	0	1	5
hsa-miR-433	TMPRSS11D	TMPRSS11D	1	1	0	1	1	0	1	5
hsa-miR-433	TMPRSS3	TMPRSS3	1	1	0	1	1	0	1	5
hsa-miR-433	TMTC1	TMTC1	1	1	0	1	1	0	1	5
hsa-miR-433	TNFRSF10D	TNFRSF10D	1	1	0	1	1	0	1	5
hsa-miR-433	TNFRSF19	TNFRSF19	1	1	0	1	1	0	1	5
hsa-miR-433	TNFSF9	TNFSF9	1	1	0	1	1	0	1	5
hsa-miR-433	TNKS	TNKS	1	1	0	1	1	0	1	5
hsa-miR-433	TNKS2	TNKS2	1	1	0	1	1	0	1	5
hsa-miR-433	TOX4	TOX4	1	1	0	1	1	0	1	5
hsa-miR-433	TRIM13	TRIM13	1	1	0	1	1	0	1	5
hsa-miR-433	TRIM35	TRIM35	1	1	0	1	1	0	1	5
hsa-miR-433	TRIM45	TRIM45	1	1	0	1	1	0	1	5
hsa-miR-433	TRIM58	TRIM58	1	1	0	1	1	0	1	5
hsa-miR-433	TRSPAP1	TRNAU1AP	1	1	0	1	1	0	1	5
hsa-miR-433	TSHR	TSHR	1	1	0	1	1	0	1	5
hsa-miR-433	TSN	TSN	1	1	0	1	1	0	1	5
hsa-miR-433	TTBK1	TTBK1	1	1	0	1	1	0	1	5
hsa-miR-433	TTC9	TTC9	1	1	0	1	1	0	1	5
hsa-miR-433	TUB	TUB	1	1	0	1	1	1	0	5
hsa-miR-433	TULP4	TULP4	1	1	0	1	1	0	1	5
hsa-miR-433	TUSC1	TUSC1	0	1	1	1	1	0	1	5
hsa-miR-433	TWSG1	TWSG1	1	1	0	1	1	0	1	5
hsa-miR-433	UBE2D1	UBE2D1	1	1	0	1	1	0	1	5
hsa-miR-433	UBE2G2	UBE2G2	1	1	0	1	1	0	1	5
hsa-miR-433	UBE2W	UBE2W	1	1	0	1	1	0	1	5
hsa-miR-433	UBR1	UBR1	1	1	0	1	1	0	1	5
hsa-miR-433	UBR5	UBR5	1	1	1	0	1	0	1	5
hsa-miR-433	UBXD3	UBXN10	1	1	0	1	1	0	1	5
hsa-miR-433	UGT2A3	UGT2A3	1	1	0	1	1	0	1	5
hsa-miR-433	ULBP1	ULBP1	1	1	0	1	1	0	1	5
hsa-miR-433	UNC13B	UNC13B	1	1	0	1	1	0	1	5
hsa-miR-433	UNC13C	UNC13C	1	1	0	1	1	0	1	5
hsa-miR-433	USP47	USP47	1	1	0	1	1	0	1	5
hsa-miR-433	USP6	USP6	1	1	0	1	1	0	1	5
hsa-miR-433	UST	UST	1	1	0	1	1	0	1	5
hsa-miR-433	UVRAG	UVRAG	1	1	0	1	1	0	1	5
hsa-miR-433	UXS1	UXS1	1	1	0	1	1	0	1	5
hsa-miR-433	VAPA	VAPA	1	1	0	1	1	0	1	5
hsa-miR-433	VAPB	VAPB	1	1	0	1	1	0	1	5
hsa-miR-433	VASH2	VASH2	1	1	0	1	1	0	1	5
hsa-miR-433	VBP1	VBP1	1	1	0	1	1	0	1	5
hsa-miR-433	VDR	VDR	1	1	0	1	1	0	1	5
hsa-miR-433	VPS13A	VPS13A	1	1	0	1	1	0	1	5
hsa-miR-433	VPS13D	VPS13D	1	1	0	1	1	0	1	5
hsa-miR-433	VSIG1	VSIG1	1	1	0	1	1	1	0	5
hsa-miR-433	WDR17	WDR17	1	1	0	1	1	0	1	5
hsa-miR-433	WDR32	DCAF10	1	1	0	1	1	0	1	5
hsa-miR-433	WDR35	WDR35	1	1	0	1	1	0	1	5
hsa-miR-433	WDR36	WDR36	1	1	0	1	1	0	1	5
hsa-miR-433	WDR40B	DCAF12L1	1	1	0	1	1	0	1	5
hsa-miR-433	WDR61	WDR61	1	1	0	1	1	0	1	5
hsa-miR-433	WFDC13	WFDC13	1	1	0	1	1	0	1	5
hsa-miR-433	WFDC5	WFDC5	1	1	0	1	1	0	1	5
hsa-miR-433	WNT8B	WNT8B	1	1	0	1	1	0	1	5
hsa-miR-433	WSCD1	WSCD1	1	1	0	1	1	0	1	5
hsa-miR-433	XPO4	XPO4	0	1	1	1	1	0	1	5
hsa-miR-433	XRCC6BP1	XRCC6BP1	1	1	0	1	1	0	1	5
hsa-miR-433	XYLT1	XYLT1	1	1	0	1	1	0	1	5
hsa-miR-433	YAF2	YAF2	1	1	0	0	1	1	1	5
hsa-miR-433	YTHDC2	YTHDC2	1	1	0	1	1	1	0	5
hsa-miR-433	YTHDF3	YTHDF3	0	1	1	1	1	0	1	5
hsa-miR-433	ZBTB10	ZBTB10	0	1	1	1	1	0	1	5
hsa-miR-433	ZBTB5	ZBTB5	1	1	0	1	1	0	1	5
hsa-miR-433	ZC3H12B	ZC3H12B	1	1	0	1	1	0	1	5
hsa-miR-433	ZCCHC14	ZCCHC14	1	1	0	1	1	0	1	5
hsa-miR-433	ZFP30	ZFP30	1	1	0	1	1	0	1	5
hsa-miR-433	ZMAT4	ZMAT4	1	1	0	1	1	0	1	5
hsa-miR-433	ZMIZ1	ZMIZ1	1	1	0	1	1	0	1	5
hsa-miR-433	ZMYND12	ZMYND12	1	1	0	1	1	0	1	5
hsa-miR-433	ZNF134	ZNF134	1	1	1	0	1	0	1	5
hsa-miR-433	ZNF169	ZNF169	1	1	0	1	1	0	1	5
hsa-miR-433	ZNF174	ZNF174	1	1	0	1	1	0	1	5
hsa-miR-433	ZNF202	ZNF202	1	1	0	1	1	0	1	5
hsa-miR-433	ZNF215	ZNF215	1	1	0	1	1	0	1	5
hsa-miR-433	ZNF229	ZNF229	1	1	0	1	1	0	1	5
hsa-miR-433	ZNF230	ZNF230	1	1	0	1	1	0	1	5
hsa-miR-433	ZNF26	ZNF26	1	1	0	1	1	0	1	5
hsa-miR-433	ZNF264	ZNF264	1	1	0	1	1	0	1	5
hsa-miR-433	ZNF275	ZNF275	1	1	0	1	1	1	0	5
hsa-miR-433	ZNF294	LTN1	1	1	0	1	1	0	1	5
hsa-miR-433	ZNF317	ZNF317	1	1	0	1	1	0	1	5
hsa-miR-433	ZNF330	ZNF330	1	1	0	1	1	0	1	5
hsa-miR-433	ZNF395	ZNF395	1	1	0	1	1	1	0	5
hsa-miR-433	ZNF397	ZNF397	1	1	0	1	1	0	1	5
hsa-miR-433	ZNF420	ZNF420	1	1	0	1	1	0	1	5
hsa-miR-433	ZNF439	ZNF439	1	1	0	1	1	0	1	5
hsa-miR-433	ZNF451	ZNF451	1	1	0	1	1	0	1	5
hsa-miR-433	ZNF528	ZNF528	1	1	0	1	1	0	1	5
hsa-miR-433	ZNF554	ZNF554	1	1	0	1	1	0	1	5
hsa-miR-433	ZNF563	ZNF563	1	1	1	0	1	0	1	5
hsa-miR-433	ZNF586	ZNF586	1	1	0	1	1	0	1	5
hsa-miR-433	ZNF587	ZNF587	1	1	0	1	1	1	0	5
hsa-miR-433	ZNF594	ZNF594	1	1	0	1	1	0	1	5
hsa-miR-433	ZNF654	ZNF654	1	1	0	1	1	0	1	5
hsa-miR-433	ZNF655	ZNF655	1	1	0	1	1	1	0	5
hsa-miR-433	ZNF667	ZNF667	1	1	0	1	1	0	1	5
hsa-miR-433	ZNF677	ZNF677	1	1	0	1	1	0	1	5
hsa-miR-433	ZNF704	ZNF704	1	1	1	0	1	0	1	5
hsa-miR-433	ZNF708	ZNF708	1	1	0	1	1	0	1	5
hsa-miR-433	ZNF792	ZNF792	1	1	0	1	1	0	1	5
hsa-miR-433	ZNF81	ZNF81	1	1	0	1	1	0	1	5
hsa-miR-433	ZNF823	ZNF823	1	1	0	1	1	0	1	5
hsa-miR-433	ZSCAN29	ZSCAN29	1	1	0	1	1	0	1	5
hsa-miR-433	A1CF	A1CF	1	1	1	1	1	0	1	4
hsa-miR-433	A1CF	A1CF	1	0	0	1	1	0	1	4
hsa-miR-433	A1CF	A1CF	1	0	1	1	0	0	1	4
hsa-miR-433	ABCA12	ABCA12	1	0	1	1	0	0	1	4
hsa-miR-433	ABCC9	ABCC9	1	1	0	0	1	0	1	4
hsa-miR-433	ABCE1	ABCE1	1	1	0	1	1	0	0	4
hsa-miR-433	ABHD13	ABHD13	1	1	0	1	1	0	0	4
hsa-miR-433	ABHD2	ABHD2	1	1	0	1	0	0	1	4
hsa-miR-433	ABI1	ABI1	1	0	0	1	1	0	1	4
hsa-miR-433	ABLIM1	ABLIM1	1	1	0	1	0	0	1	4
hsa-miR-433	ACCN5	ACCN5	1	1	0	1	1	0	0	4
hsa-miR-433	ACPP	ACPP	1	0	0	1	1	0	1	4
hsa-miR-433	ACSL5	ACSL5	1	1	0	1	1	0	0	4
hsa-miR-433	ACTG2	ACTG2	1	1	0	0	1	0	1	4
hsa-miR-433	ACTR8	ACTR8	1	1	0	1	1	0	0	4
hsa-miR-433	ACVR1C	ACVR1C	1	1	0	1	1	0	0	4
hsa-miR-433	ADAMTS17	ADAMTS17	1	1	0	1	1	0	0	4
hsa-miR-433	ADAMTS3	ADAMTS3	1	1	0	0	1	0	1	4
hsa-miR-433	ADAMTSL3	ADAMTSL3	1	1	0	1	1	0	0	4
hsa-miR-433	ADCY1	ADCY1	1	1	0	1	1	0	0	4
hsa-miR-433	ADFP	ADFP	1	1	0	1	1	0	0	4
hsa-miR-433	ADPRH	ADPRH	1	1	0	1	1	0	0	4
hsa-miR-433	ADRA1A	ADRA1A	1	1	0	1	0	0	1	4
hsa-miR-433	ADRBK2	ADRBK2	0	1	0	1	1	0	1	4
hsa-miR-433	AGPS	AGPS	0	1	0	1	1	0	1	4
hsa-miR-433	AHSG	AHSG	1	1	0	1	1	0	0	4
hsa-miR-433	AKAP5	AKAP5	0	1	0	1	1	0	1	4
hsa-miR-433	AKNA	AKNA	0	1	0	1	1	0	1	4
hsa-miR-433	ALCAM	ALCAM	0	1	0	0	1	1	1	4
hsa-miR-433	ALG10B	ALG10B	0	1	0	1	1	0	1	4
hsa-miR-433	ALG9	ALG9	1	0	0	1	1	0	1	4
hsa-miR-433	ALKBH3	ALKBH3	1	1	0	1	1	0	0	4
hsa-miR-433	ALKBH4	ALKBH4	1	1	0	1	1	0	0	4
hsa-miR-433	AMOT	AMOT	1	1	0	1	0	0	1	4
hsa-miR-433	ANKRD30A	ANKRD30A	1	1	0	1	1	0	0	4
hsa-miR-433	ANKRD34A	ANKRD34A	1	1	0	0	1	0	1	4
hsa-miR-433	ANKRD6	ANKRD6	0	1	0	1	1	0	1	4
hsa-miR-433	ANTXR2	ANTXR2	0	1	0	1	1	1	0	4
hsa-miR-433	AP3D1	AP3D1	1	1	0	1	1	0	0	4
hsa-miR-433	AP4E1	AP4E1	1	1	0	1	1	0	0	4
hsa-miR-433	APAF1	APAF1	1	1	0	1	1	0	0	4
hsa-miR-433	APC2	APC2	1	1	0	1	1	0	0	4
hsa-miR-433	APOL6	APOL6	0	1	0	1	1	0	1	4
hsa-miR-433	APPL1	APPL1	1	1	0	0	1	0	1	4
hsa-miR-433	APTX	APTX	1	1	0	1	1	0	0	4
hsa-miR-433	ARHGAP1	ARHGAP1	1	1	0	1	1	0	0	4
hsa-miR-433	ARHGAP18	ARHGAP18	1	1	0	1	1	0	0	4
hsa-miR-433	ARHGAP26	ARHGAP26	0	1	0	0	1	1	1	4
hsa-miR-433	ARHGAP27	ARHGAP27	0	1	0	0	1	1	1	4
hsa-miR-433	ARHGAP29	ARHGAP29	0	1	0	1	1	0	1	4
hsa-miR-433	ARHGEF17	ARHGEF17	1	1	0	1	1	0	0	4
hsa-miR-433	ARL11	ARL11	1	1	0	1	1	0	0	4
hsa-miR-433	ARL4C	ARL4C	1	1	0	1	1	0	0	4
hsa-miR-433	ARMCX2	ARMCX2	1	1	0	1	1	0	0	4
hsa-miR-433	ARMCX3	ARMCX3	1	0	0	1	1	0	1	4
hsa-miR-433	ASAHL	ASAHL	1	1	0	1	1	0	0	4
hsa-miR-433	ASAM	ASAM	1	1	0	1	1	0	0	4
hsa-miR-433	ASB6	ASB6	1	1	0	1	0	0	1	4
hsa-miR-433	ATP11A	ATP11A	1	1	0	1	0	0	1	4
hsa-miR-433	ATP13A2	ATP13A2	1	1	0	1	1	0	0	4
hsa-miR-433	ATP2B4	ATP2B4	0	1	0	0	1	1	1	4
hsa-miR-433	ATP6V0A1	ATP6V0A1	1	1	0	1	0	0	1	4
hsa-miR-433	ATPBD4	ATPBD4	1	1	0	1	1	0	0	4
hsa-miR-433	AXIN2	AXIN2	1	1	0	1	1	0	0	4
hsa-miR-433	B3GNT6	B3GNT6	0	1	0	1	1	0	1	4
hsa-miR-433	B4GALT4	B4GALT4	1	0	0	1	1	0	1	4
hsa-miR-433	BAG1	BAG1	0	1	0	1	1	0	1	4
hsa-miR-433	BCAS1	BCAS1	1	1	0	0	1	0	1	4
hsa-miR-433	BCCIP	BCCIP	1	0	0	1	1	1	0	4
hsa-miR-433	BCL2L11	BCL2L11	1	1	0	1	1	0	0	4
hsa-miR-433	BCR	BCR	1	1	0	1	1	0	0	4
hsa-miR-433	BIK	BIK	1	1	0	1	1	0	0	4
hsa-miR-433	BNIP3	BNIP3	1	1	0	1	1	0	0	4
hsa-miR-433	BRWD1	BRWD1	1	1	0	1	0	0	1	4
hsa-miR-433	BTN2A1	BTN2A1	1	1	0	1	1	0	0	4
hsa-miR-433	BTN3A1	BTN3A1	1	1	0	1	1	0	0	4
hsa-miR-433	C10orf76	C10orf76	1	1	0	1	1	0	0	4
hsa-miR-433	C10orf83	C10orf83	1	1	0	1	0	0	1	4
hsa-miR-433	C10orf83	C10orf83	1	0	0	1	1	0	1	4
hsa-miR-433	C10orf93	C10orf93	1	1	0	1	1	0	0	4
hsa-miR-433	C12orf51	C12orf51	0	1	0	1	1	0	1	4
hsa-miR-433	C13orf1	C13orf1	1	1	0	1	1	0	0	4
hsa-miR-433	C13orf3	C13orf3	1	1	0	1	1	0	0	4
hsa-miR-433	C14orf130	C14orf130	1	1	0	1	1	0	0	4
hsa-miR-433	C18orf37	C18orf37	1	1	0	1	1	0	0	4
hsa-miR-433	C18orf54	C18orf54	1	0	0	1	1	0	1	4
hsa-miR-433	C19orf63	C19orf63	1	1	0	1	1	0	0	4
hsa-miR-433	C1D	C1D	1	1	0	1	0	0	1	4
hsa-miR-433	C1orf151	C1orf151	0	1	0	1	1	0	1	4
hsa-miR-433	C1orf25	C1orf25	1	1	0	1	1	0	0	4
hsa-miR-433	C20orf30	APMAP0	1	1	0	1	1	0	0	4
hsa-miR-433	C20orf54	C20orf54	1	1	0	0	1	0	1	4
hsa-miR-433	C21orf66	C21orf66	1	1	0	1	1	0	0	4
hsa-miR-433	C22orf30	C22orf30	1	1	0	1	1	0	0	4
hsa-miR-433	C2orf54	C2orf54	1	1	0	1	1	0	0	4
hsa-miR-433	C3orf35	C3orf35	0	1	0	1	1	0	1	4
hsa-miR-433	C3orf63	C3orf63	1	1	0	1	0	0	1	4
hsa-miR-433	C3orf63	C3orf63	1	1	0	1	0	0	1	4
hsa-miR-433	C4orf15	C4orf15	1	1	0	1	1	0	0	4
hsa-miR-433	C4orf17	C4orf17	0	1	0	0	1	1	1	4
hsa-miR-433	C4orf18	FAM198B	1	1	0	1	0	0	1	4
hsa-miR-433	C5orf23	C5orf23	0	1	0	1	1	0	1	4
hsa-miR-433	C5orf24	C5orf24	1	0	0	1	1	0	1	4
hsa-miR-433	C5orf30	C5orf30	1	1	0	1	1	0	0	4
hsa-miR-433	C5orf35	C5orf35	1	1	0	1	1	0	0	4
hsa-miR-433	C6orf114	C6orf114	1	1	0	1	1	0	0	4
hsa-miR-433	C6orf168	C6orf168	1	1	0	1	0	0	1	4
hsa-miR-433	C7orf51	C7orf51	1	1	0	1	1	0	0	4
hsa-miR-433	C8orf38	C8orf38	0	1	0	1	1	0	1	4
hsa-miR-433	C8orf79	C8orf79	0	1	0	1	1	0	1	4
hsa-miR-433	C9orf100	C9orf100	1	1	0	1	1	0	0	4
hsa-miR-433	C9orf72	C9orf72	1	1	0	1	0	0	1	4
hsa-miR-433	C9orf97	C9orf97	1	1	0	0	1	0	1	4
hsa-miR-433	CA12	CA12	0	1	0	0	1	1	1	4
hsa-miR-433	CAB39L	CAB39L	1	1	0	0	1	0	1	4
hsa-miR-433	CAMSAP1	CAMSAP1	1	1	0	1	1	0	0	4
hsa-miR-433	CARD8	CARD8	1	1	0	1	1	0	0	4
hsa-miR-433	CASP2	CASP2	1	1	0	1	0	0	1	4
hsa-miR-433	CAV1	CAV1	1	1	0	1	1	0	0	4
hsa-miR-433	CAV2	CAV2	1	1	0	1	0	0	1	4
hsa-miR-433	CBFA2T3	CBFA2T3	1	1	0	1	1	0	0	4
hsa-miR-433	CBX3	CBX3	1	1	0	1	1	0	0	4
hsa-miR-433	CC2D1B	CC2D1B	1	1	0	1	1	0	0	4
hsa-miR-433	CCDC113	CCDC113	1	1	0	1	1	0	0	4
hsa-miR-433	CCDC121	CCDC121	1	0	0	1	1	0	1	4
hsa-miR-433	CCDC135	CCDC135	1	1	0	1	1	0	0	4
hsa-miR-433	CCDC32	CCDC32	1	1	0	1	1	0	0	4
hsa-miR-433	CCDC50	CCDC50	1	1	0	1	1	0	0	4
hsa-miR-433	CCNL2	CCNL2	0	1	0	1	1	0	1	4
hsa-miR-433	CD200R1	CD200R1	1	1	0	1	0	0	1	4
hsa-miR-433	CD47	CD47	1	1	0	1	0	0	1	4
hsa-miR-433	CD8A	CD8A	1	1	0	1	1	0	0	4
hsa-miR-433	CDC42EP4	CDC42EP4	1	1	0	1	1	0	0	4
hsa-miR-433	CDC42SE2	CDC42SE2	1	0	0	1	1	0	1	4
hsa-miR-433	CDCA5	CDCA5	1	1	0	1	1	0	0	4
hsa-miR-433	CDH18	CDH18	1	1	0	1	1	0	0	4
hsa-miR-433	CDKN2A	CDKN2A	1	1	0	1	1	0	0	4
hsa-miR-433	CDKN2B	CDKN2B	1	1	0	1	0	0	1	4
hsa-miR-433	CDX1	CDX1	1	1	0	1	1	0	0	4
hsa-miR-433	CEACAM7	CEACAM7	0	1	0	0	1	1	1	4
hsa-miR-433	CECR1	CECR1	1	1	0	1	1	0	0	4
hsa-miR-433	CECR5	CECR5	1	1	0	1	1	0	0	4
hsa-miR-433	CENPJ	CENPJ	0	1	0	1	1	0	1	4
hsa-miR-433	CENPL	CENPL	1	1	0	1	0	0	1	4
hsa-miR-433	CENPN	CENPN	1	1	0	1	0	0	1	4
hsa-miR-433	CFL2	CFL2	1	1	0	1	1	0	0	4
hsa-miR-433	CHL1	CHL1	1	1	0	0	1	0	1	4
hsa-miR-433	CHN2	CHN2	1	1	0	0	1	0	1	4
hsa-miR-433	CLCA3	CLCA3	0	0	0	1	1	1	1	4
hsa-miR-433	CLCN5	CLCN5	1	0	1	1	0	0	1	4
hsa-miR-433	CLDN1	CLDN1	1	1	0	1	1	0	0	4
hsa-miR-433	CLEC3A	CLEC3A	1	1	0	1	1	0	0	4
hsa-miR-433	CLIC5	CLIC5	1	1	0	1	0	0	1	4
hsa-miR-433	CLSTN1	CLSTN1	1	1	0	1	1	0	0	4
hsa-miR-433	CLTC	CLTC	1	1	0	0	1	0	1	4
hsa-miR-433	CLUAP1	CLUAP1	1	1	0	1	1	0	0	4
hsa-miR-433	CLYBL	CLYBL	0	1	0	1	1	0	1	4
hsa-miR-433	CNN3	CNN3	1	1	0	1	1	0	0	4
hsa-miR-433	CNOT7	BLOC1S4T7	1	1	0	1	1	0	0	4
hsa-miR-433	CNTN2	CNTN2	1	1	0	0	1	0	1	4
hsa-miR-433	COL24A1	COL24A1	1	1	0	1	1	0	0	4
hsa-miR-433	COMMD8	COMMD8	1	1	0	1	1	0	0	4
hsa-miR-433	COX19	COX19	0	1	0	1	1	0	1	4
hsa-miR-433	COX6B1	COX6B1	1	1	0	0	1	0	1	4
hsa-miR-433	CPM	CPM	0	0	1	1	1	0	1	4
hsa-miR-433	CPN2	CPN2	1	1	0	0	1	0	1	4
hsa-miR-433	CPNE7	CPNE7	1	1	0	1	0	0	1	4
hsa-miR-433	CRISPLD1	CRISPLD1	1	1	0	1	1	0	0	4
hsa-miR-433	CRK	CRK	1	1	0	1	0	0	1	4
hsa-miR-433	CRY2	CRY2	1	1	0	1	1	0	0	4
hsa-miR-433	CSDA	CSDA	1	1	0	1	1	0	0	4
hsa-miR-433	CSMD3	CSMD3	1	1	0	0	1	0	1	4
hsa-miR-433	CSPP1	CSPP1	0	1	0	1	1	0	1	4
hsa-miR-433	CSTA	CSTA	1	1	0	1	1	0	0	4
hsa-miR-433	CTSC	CTSC	0	1	0	1	1	0	1	4
hsa-miR-433	CUGBP2	CELF2	1	1	0	1	0	0	1	4
hsa-miR-433	CUL4A	CUL4A	1	1	0	1	0	0	1	4
hsa-miR-433	CUL5	CUL5	1	1	0	0	1	0	1	4
hsa-miR-433	CUTA	CUTA	0	1	0	1	1	0	1	4
hsa-miR-433	CYBRD1	CYBRD1	1	1	0	1	0	0	1	4
hsa-miR-433	CYLD	CYLD	1	1	0	1	1	0	0	4
hsa-miR-433	DAB1	DAB1	1	1	0	1	1	0	0	4
hsa-miR-433	DCP1A	DCP1A	0	1	0	1	1	0	1	4
hsa-miR-433	DDIT4L	DDIT4L	1	1	0	1	1	0	0	4
hsa-miR-433	DDX10	DDX10	1	1	0	1	1	0	0	4
hsa-miR-433	DDX28	DDX28	1	1	0	1	1	0	0	4
hsa-miR-433	DDX3X	DDX3X	1	1	0	1	1	0	0	4
hsa-miR-433	DDX60	DDX60	1	1	0	0	1	0	1	4
hsa-miR-433	DENND4A	DENND4A	1	1	1	1	0	0	0	4
hsa-miR-433	DEPDC1	DEPDC1	1	1	0	1	0	0	1	4
hsa-miR-433	DIRC1	DIRC1	1	1	0	1	1	0	0	4
hsa-miR-433	DISC1	DISC1	1	1	0	1	0	0	1	4
hsa-miR-433	DLEC1	DLEC1	1	0	0	1	1	1	0	4
hsa-miR-433	DLL1	DLL1	1	1	0	1	1	0	0	4
hsa-miR-433	DMP1	DMP1	1	1	0	1	0	0	1	4
hsa-miR-433	DMRT1	DMRT1	1	1	0	1	1	0	0	4
hsa-miR-433	DNAJB12	DNAJB12	1	1	0	1	0	0	1	4
hsa-miR-433	DNAJC21	DNAJC21	1	1	0	1	1	0	0	4
hsa-miR-433	DNAJC6	DNAJC6	0	1	0	0	1	1	1	4
hsa-miR-433	DNM3	DNM3	0	1	1	0	1	0	1	4
hsa-miR-433	DPH5	DPH5	1	1	0	1	1	0	0	4
hsa-miR-433	DPPA2	DPPA2	1	1	0	1	1	0	0	4
hsa-miR-433	DR1	DR1	1	1	0	1	1	0	0	4
hsa-miR-433	DSC2	DSC2	1	1	0	1	1	0	0	4
hsa-miR-433	DST	DST	1	1	0	0	1	1	0	4
hsa-miR-433	DUSP13	DUSP13	1	1	0	1	1	0	0	4
hsa-miR-433	DUSP6	DUSP6	1	1	0	1	1	0	0	4
hsa-miR-433	E2F7	E2F7	1	1	0	0	1	0	1	4
hsa-miR-433	ECHDC1	ECHDC1	1	1	0	1	0	0	1	4
hsa-miR-433	EDN3	EDN3	1	1	0	1	0	0	1	4
hsa-miR-433	EDN3	EDN3	1	1	0	1	0	0	1	4
hsa-miR-433	EHHADH	EHHADH	0	1	0	0	1	1	1	4
hsa-miR-433	EID1	EID1	0	1	0	1	1	0	1	4
hsa-miR-433	EIF5	EIF5	0	1	0	0	1	1	1	4
hsa-miR-433	EML5	EML5	1	1	0	1	1	0	0	4
hsa-miR-433	ENSA	ENSA	1	1	0	1	0	0	1	4
hsa-miR-433	ENTPD1	ENTPD1	0	1	0	1	1	0	1	4
hsa-miR-433	ENTPD4	ENTPD4	1	1	0	1	0	0	1	4
hsa-miR-433	EPB41L4B	EPB41L4B	1	1	0	1	1	0	0	4
hsa-miR-433	EPHA5	EPHA5	0	1	0	1	1	0	1	4
hsa-miR-433	ERN1	ERN1	1	1	0	1	1	0	0	4
hsa-miR-433	ETNK1	ETNK1	1	1	0	0	1	0	1	4
hsa-miR-433	ETV1	ETV1	1	0	0	1	1	0	1	4
hsa-miR-433	EXOSC2	EXOSC2	1	1	0	1	1	0	0	4
hsa-miR-433	EYA4	EYA4	1	1	0	1	0	0	1	4
hsa-miR-433	FAM108B1	FAM108B1	1	1	0	1	1	0	0	4
hsa-miR-433	FAM111A	FAM111A	1	1	0	1	1	0	0	4
hsa-miR-433	FAM122B	FAM122B	1	1	0	1	1	0	0	4
hsa-miR-433	FAM123C	FAM123C	0	1	0	1	1	0	1	4
hsa-miR-433	FAM124A	FAM124A	1	1	0	1	1	0	0	4
hsa-miR-433	FAM126A	FAM126A	0	1	0	1	1	0	1	4
hsa-miR-433	FAM134A	FAM134A	1	1	0	1	1	0	0	4
hsa-miR-433	FAM19A1	FAM19A1	0	1	0	1	1	0	1	4
hsa-miR-433	FAM33A	SKA2	1	1	0	1	0	0	1	4
hsa-miR-433	FAM44A	FAM44A	1	1	0	0	1	0	1	4
hsa-miR-433	FAM50B	FAM50B	1	1	0	1	1	0	0	4
hsa-miR-433	FAM62B	FAM62B	0	1	0	0	1	1	1	4
hsa-miR-433	FAM80A	FAM80A	0	1	1	1	0	0	1	4
hsa-miR-433	FAM91A1	FAM91A1	1	1	0	0	1	0	1	4
hsa-miR-433	FANCC	FANCC	1	1	0	0	1	0	1	4
hsa-miR-433	FAS	FAS	1	1	0	0	1	0	1	4
hsa-miR-433	FAT3	FAT3	0	1	0	1	1	0	1	4
hsa-miR-433	FBXL18	FBXL18	0	1	0	1	1	0	1	4
hsa-miR-433	FBXL5	FBXL5	1	0	0	1	1	0	1	4
hsa-miR-433	FBXO36	FBXO36	1	1	0	1	1	0	0	4
hsa-miR-433	FBXO44	FBXO44	1	1	0	1	1	0	0	4
hsa-miR-433	FBXO9	FBXO9	1	1	0	1	1	0	0	4
hsa-miR-433	FCRL4	FCRL4	1	1	0	1	1	0	0	4
hsa-miR-433	FEM1A	FEM1A	1	1	0	0	1	0	1	4
hsa-miR-433	FGD2	FGD2	0	1	0	1	1	0	1	4
hsa-miR-433	FGD6	FGD6	0	1	0	1	1	0	1	4
hsa-miR-433	FGF1	FGF1	0	1	0	1	1	0	1	4
hsa-miR-433	FGF12	FGF12	1	1	0	1	1	0	0	4
hsa-miR-433	FGF20	FGF20	0	1	0	1	1	0	1	4
hsa-miR-433	FGF5	FGF5	1	1	0	0	1	0	1	4
hsa-miR-433	FGL1	FGL1	1	0	0	1	1	0	1	4
hsa-miR-433	FKBP5	FKBP5	1	1	0	0	1	0	1	4
hsa-miR-433	FLG2	FLG2	1	1	0	0	1	0	1	4
hsa-miR-433	FLJ20309	FLJ20309	0	1	0	1	1	0	1	4
hsa-miR-433	FLJ39743	FLJ39743	0	1	0	1	1	0	1	4
hsa-miR-433	FMO3	FMO3	1	1	0	1	1	0	0	4
hsa-miR-433	FMO5	FMO5	1	1	0	1	1	0	0	4
hsa-miR-433	FMR1	FMR1	1	1	0	0	1	0	1	4
hsa-miR-433	FN3KRP	FN3KRP	0	1	0	1	1	0	1	4
hsa-miR-433	FNIP1	FNIP1	0	1	0	1	1	0	1	4
hsa-miR-433	FOSB	FOSB	1	1	0	1	1	0	0	4
hsa-miR-433	FOXN3	FOXN3	1	1	0	1	0	0	1	4
hsa-miR-433	FOXP1	FOXP1	1	1	0	1	1	0	0	4
hsa-miR-433	FOXP2	FOXP2	1	1	0	0	1	0	1	4
hsa-miR-433	FPRL1	FPRL1	1	1	0	1	0	0	1	4
hsa-miR-433	FRAG1	FRAG1	1	1	0	1	1	0	0	4
hsa-miR-433	FRAS1	FRAS1	1	1	0	0	1	0	1	4
hsa-miR-433	FREM2	FREM2	1	1	0	0	1	0	1	4
hsa-miR-433	FRMD8	FRMD8	1	1	0	1	1	0	0	4
hsa-miR-433	FRS2	FRS2	1	1	0	1	0	0	1	4
hsa-miR-433	FRS2	FRS2	1	0	0	1	1	0	1	4
hsa-miR-433	FSHB	FSHB	1	0	0	1	1	0	1	4
hsa-miR-433	FSHB	FSHB	1	1	0	1	0	0	1	4
hsa-miR-433	FUT10	FUT10	1	1	0	1	1	0	0	4
hsa-miR-433	FUT2	FUT2	1	1	0	1	1	0	0	4
hsa-miR-433	FUT9	FUT9	0	1	0	1	1	0	1	4
hsa-miR-433	GABRB3	GABRB3	1	1	0	1	1	0	0	4
hsa-miR-433	GABRE	GABRE	1	1	0	1	1	0	0	4
hsa-miR-433	GAD1	GAD1	1	1	0	1	1	0	0	4
hsa-miR-433	GAP43	GAP43	1	1	1	1	0	0	0	4
hsa-miR-433	GBP4	GBP4	1	1	0	0	1	0	1	4
hsa-miR-433	GCNT2	GCNT2	1	1	0	1	1	0	0	4
hsa-miR-433	GDAP1	GDAP1	1	1	0	1	1	0	0	4
hsa-miR-433	GDPD1	GDPD1	1	1	0	1	1	0	0	4
hsa-miR-433	GEMIN5	GEMIN5	1	1	0	0	1	0	1	4
hsa-miR-433	GIMAP6	GIMAP6	1	1	0	1	1	0	0	4
hsa-miR-433	GJC1	GJC1	1	0	0	1	1	0	1	4
hsa-miR-433	GLO1	GLO1	1	1	0	1	1	0	0	4
hsa-miR-433	GLRX	GLRX	1	1	0	1	0	0	1	4
hsa-miR-433	GLS	GLS	1	1	0	1	1	0	0	4
hsa-miR-433	GLYATL1	GLYATL1	1	1	0	1	1	0	0	4
hsa-miR-433	GNAI3	GNAI3	1	1	0	0	1	0	1	4
hsa-miR-433	GNB4	GNB4	0	1	0	1	1	0	1	4
hsa-miR-433	GNG7	GNG7	0	1	0	1	1	0	1	4
hsa-miR-433	GOLT1B	GOLT1B	1	1	0	1	1	0	0	4
hsa-miR-433	GOPC	GOPC	1	1	0	1	0	0	1	4
hsa-miR-433	GOPC	GOPC	1	0	0	1	1	0	1	4
hsa-miR-433	GPRASP1	GPRASP1	0	1	0	1	1	0	1	4
hsa-miR-433	GRSF1	GRSF1	0	1	0	1	1	0	1	4
hsa-miR-433	GTF2E1	GTF2E1	1	1	0	1	1	0	0	4
hsa-miR-433	GTPBP1	GTPBP1	1	1	0	1	1	0	0	4
hsa-miR-433	GYPE	GYPE	1	1	0	1	1	0	0	4
hsa-miR-433	H2AFV	H2AFV	1	1	1	1	0	0	0	4
hsa-miR-433	H3F3B	H3F3B	1	1	0	1	1	0	0	4
hsa-miR-433	HAS2	HAS2	1	1	0	0	1	0	1	4
hsa-miR-433	HAVCR2	HAVCR2	1	1	0	1	1	0	0	4
hsa-miR-433	HBP1	HBP1	1	1	0	1	1	0	0	4
hsa-miR-433	HECW1	HECW1	1	1	0	1	1	0	0	4
hsa-miR-433	HIF1A	HIF1A	1	1	0	1	0	0	1	4
hsa-miR-433	HISPPD1	HISPPD1	1	1	0	1	1	0	0	4
hsa-miR-433	HIVEP2	HIVEP2	1	1	0	0	1	0	1	4
hsa-miR-433	HMCN1	HMCN1	1	1	0	1	1	0	0	4
hsa-miR-433	HNRNPA2B1	HNRNPA2B1	0	1	0	1	1	0	1	4
hsa-miR-433	HNRNPU	HNRNPU	1	1	0	1	0	0	1	4
hsa-miR-433	HNRPD	HNRPD	1	1	0	1	1	0	0	4
hsa-miR-433	HOMEZ	HOMEZ	1	1	0	1	1	0	0	4
hsa-miR-433	HOPX	HOPX	1	1	0	1	1	0	0	4
hsa-miR-433	HOXA1	HOXA1	1	1	0	1	0	0	1	4
hsa-miR-433	HOXC13	HOXC13	1	1	0	1	1	0	0	4
hsa-miR-433	HR	HR	1	1	0	1	1	0	0	4
hsa-miR-433	HTN1	HTN1	1	1	0	1	1	0	0	4
hsa-miR-433	HTR2C	HTR2C	1	1	0	1	1	0	0	4
hsa-miR-433	HTR7	HTR7	1	1	0	1	1	0	0	4
hsa-miR-433	IFRD1	IFRD1	1	1	0	1	1	0	0	4
hsa-miR-433	IGF1	IGF1	0	1	1	1	0	0	1	4
hsa-miR-433	IGF1R	IGF1R	1	1	0	0	1	0	1	4
hsa-miR-433	IGF2BP3	IGF2BP3	1	1	0	1	1	0	0	4
hsa-miR-433	IGF2R	IGF2R	1	1	0	1	1	0	0	4
hsa-miR-433	IGSF11	IGSF11	1	1	0	1	0	0	1	4
hsa-miR-433	IGSF22	IGSF22	1	0	0	1	1	0	1	4
hsa-miR-433	IKZF2	IKZF2	1	1	0	1	0	0	1	4
hsa-miR-433	IL1RN	IL1RN	1	1	0	1	1	0	0	4
hsa-miR-433	IL2RA	IL2RA	1	1	0	0	1	0	1	4
hsa-miR-433	INPP4B	INPP4B	0	1	0	1	1	0	1	4
hsa-miR-433	INPP5D	INPP5D	1	1	0	1	1	0	0	4
hsa-miR-433	INSR	INSR	1	1	0	0	1	0	1	4
hsa-miR-433	INTS6	INTS6	1	1	0	1	1	0	0	4
hsa-miR-433	IRAK1	IRAK1	1	1	0	1	1	0	0	4
hsa-miR-433	IRAK3	IRAK3	1	1	0	1	1	0	0	4
hsa-miR-433	IRS1	IRS1	1	1	0	1	1	0	0	4
hsa-miR-433	ITGA6	ITGA6	1	1	0	1	1	0	0	4
hsa-miR-433	ITGAL	ITGAL	1	1	0	1	1	0	0	4
hsa-miR-433	ITGB3	ITGB3	1	1	0	1	1	0	0	4
hsa-miR-433	KATNAL1	KATNAL1	1	0	0	1	1	0	1	4
hsa-miR-433	KCNJ16	KCNJ16	1	0	0	1	1	0	1	4
hsa-miR-433	KCTD11	KCTD11	1	1	0	1	1	0	0	4
hsa-miR-433	KCTD7	KCTD7	0	1	0	0	1	1	1	4
hsa-miR-433	KHDRBS2	KHDRBS2	1	1	0	1	1	0	0	4
hsa-miR-433	KIAA0101	KIAA0101	1	1	0	1	0	0	1	4
hsa-miR-433	KIAA0152	KIAA0152	1	1	0	0	1	1	0	4
hsa-miR-433	KIAA0265	KIAA0265	1	1	0	1	1	0	0	4
hsa-miR-433	KIAA0319L	KIAA0319L	1	1	0	1	1	0	0	4
hsa-miR-433	KIAA0423	KIAA0423	1	1	0	0	1	0	1	4
hsa-miR-433	KIAA1199	KIAA1199	1	1	0	0	1	0	1	4
hsa-miR-433	KIAA1274	KIAA1274	1	1	0	1	1	0	0	4
hsa-miR-433	KIAA1467	KIAA1467	1	1	0	1	1	0	0	4
hsa-miR-433	KIAA1524	KIAA1524	1	1	0	1	1	0	0	4
hsa-miR-433	KIF16B	KIF16B	0	1	0	1	1	0	1	4
hsa-miR-433	KIF1B	KIF1B	1	1	0	1	0	0	1	4
hsa-miR-433	KLHL3	KLHL3	1	1	0	0	1	0	1	4
hsa-miR-433	KLHL7	KLHL7	1	1	0	1	0	0	1	4
hsa-miR-433	KMO	KMO	1	1	0	1	1	0	0	4
hsa-miR-433	KRT20	KRT20	1	1	0	0	1	0	1	4
hsa-miR-433	KRT6A	KRT6A	1	1	0	0	1	0	1	4
hsa-miR-433	KRT80	KRT80	1	1	0	1	0	0	1	4
hsa-miR-433	KSR2	KSR2	0	1	0	1	1	0	1	4
hsa-miR-433	L3MBTL4	L3MBTL4	0	1	0	1	1	0	1	4
hsa-miR-433	LARP2	LARP2	1	1	0	1	1	0	0	4
hsa-miR-433	LCN10	LCN10	0	1	0	0	1	1	1	4
hsa-miR-433	LEPR	LEPR	1	0	0	1	1	0	1	4
hsa-miR-433	LGI2	LGI2	1	1	0	1	1	0	0	4
hsa-miR-433	LMAN1	LMAN1	1	1	0	1	1	0	0	4
hsa-miR-433	LOC26010	LOC26010	0	1	0	1	1	0	1	4
hsa-miR-433	LOC63920	LOC63920	0	1	0	1	1	0	1	4
hsa-miR-433	LOC643641	LOC643641	0	1	0	1	1	0	1	4
hsa-miR-433	LOH11CR2A	LOH11CR2A	1	1	0	1	0	0	1	4
hsa-miR-433	LPXN	LPXN	1	1	0	0	1	0	1	4
hsa-miR-433	LRRC28	LRRC28	1	1	0	1	1	0	0	4
hsa-miR-433	LRRC32	LRRC32	1	1	0	1	1	0	0	4
hsa-miR-433	LRRC47	LRRC47	1	1	0	1	1	0	0	4
hsa-miR-433	LRRC58	LRRC58	0	1	0	1	1	0	1	4
hsa-miR-433	LSM14A	LSM14A	1	1	0	1	0	0	1	4
hsa-miR-433	LUZP2	LUZP2	1	1	0	0	1	0	1	4
hsa-miR-433	LYPLAL1	LYPLAL1	1	1	1	1	0	0	0	4
hsa-miR-433	LYRM2	LYRM2	0	1	0	1	1	0	1	4
hsa-miR-433	MAFG	MAFG	1	1	0	1	1	0	0	4
hsa-miR-433	MAGI1	MAGI1	0	1	0	1	1	0	1	4
hsa-miR-433	MAP1B	MAP1B	0	1	0	1	1	0	1	4
hsa-miR-433	MAP3K7	MAP3K7	1	1	0	1	0	0	1	4
hsa-miR-433	MAP3K7	MAP3K7	1	1	0	1	0	0	1	4
hsa-miR-433	MAP3K7IP3	MAP3K7IP3	1	1	0	1	1	0	0	4
hsa-miR-433	MAP4	MAP4	0	1	0	1	1	0	1	4
hsa-miR-433	MAPK14	MAPK14	1	1	0	1	0	0	1	4
hsa-miR-433	MAPK9	MAPK9	1	1	0	0	1	0	1	4
hsa-miR-433	MAPT	MAPT	1	1	0	1	0	0	1	4
hsa-miR-433	MAR6	MAR6	1	1	0	1	1	0	0	4
hsa-miR-433	MARS2	MARS2	1	1	0	1	1	0	0	4
hsa-miR-433	MAST3	MAST3	1	1	0	1	1	0	0	4
hsa-miR-433	MBNL2	MBNL2	1	1	0	1	1	0	0	4
hsa-miR-433	MCART6	MCART6	1	1	0	1	1	0	0	4
hsa-miR-433	MCC	MCC	0	1	0	1	1	0	1	4
hsa-miR-433	MCPH1	MCPH1	1	1	0	0	1	0	1	4
hsa-miR-433	MED6	MED6	1	1	0	0	1	0	1	4
hsa-miR-433	MEIS2	MEIS2	1	1	0	1	0	0	1	4
hsa-miR-433	MEIS2	MEIS2	1	1	0	1	0	0	1	4
hsa-miR-433	MET	MET	1	1	0	1	0	0	1	4
hsa-miR-433	METAP2	METAP2	1	1	0	1	1	0	0	4
hsa-miR-433	METT10D	METT10D	0	1	0	1	1	0	1	4
hsa-miR-433	METTL8	METTL8	0	1	1	1	0	0	1	4
hsa-miR-433	MFSD4	MFSD4	1	1	0	1	1	0	0	4
hsa-miR-433	MGAT1	MGAT1	1	1	0	1	0	0	1	4
hsa-miR-433	MGC21874	MGC21874	0	1	0	1	1	0	1	4
hsa-miR-433	MGC33894	MGC33894	0	1	0	1	1	0	1	4
hsa-miR-433	MICB	MICB	1	1	0	1	0	0	1	4
hsa-miR-433	MIER1	MIER1	1	1	0	1	0	0	1	4
hsa-miR-433	MIER1	MIER1	1	0	0	1	1	0	1	4
hsa-miR-433	MITF	MITF	1	1	0	1	1	0	0	4
hsa-miR-433	MLL2	MLL2	0	1	0	1	1	0	1	4
hsa-miR-433	MLX	MLX	1	1	0	1	1	0	0	4
hsa-miR-433	MMACHC	MMACHC	0	1	0	1	1	0	1	4
hsa-miR-433	MMD2	MMD2	1	1	0	1	1	0	0	4
hsa-miR-433	MME	MME	0	1	0	1	1	0	1	4
hsa-miR-433	MOSPD2	MOSPD2	1	0	0	1	1	0	1	4
hsa-miR-433	MREG	MREG	0	1	0	1	1	0	1	4
hsa-miR-433	MRO	MRO	1	1	0	1	1	0	0	4
hsa-miR-433	MRPL19	MRPL19	1	1	0	1	1	0	0	4
hsa-miR-433	MRPL4	MRPL4	1	1	0	1	1	0	0	4
hsa-miR-433	MS4A6E	MS4A6E	1	1	0	1	1	0	0	4
hsa-miR-433	MS4A7	MS4A7	1	1	0	1	1	0	0	4
hsa-miR-433	MSTN	MSTN	1	1	0	1	1	0	0	4
hsa-miR-433	MTERFD2	MTERFD2	1	0	0	1	1	0	1	4
hsa-miR-433	MTMR12	MTMR12	1	1	0	1	1	0	0	4
hsa-miR-433	MTMR7	MTMR7	1	1	0	0	1	0	1	4
hsa-miR-433	MUC20	MUC20	0	1	0	1	1	0	1	4
hsa-miR-433	MYO3B	MYO3B	1	1	0	1	1	0	0	4
hsa-miR-433	N4BP2L1	N4BP2L1	1	1	0	1	0	0	1	4
hsa-miR-433	NAGPA	NAGPA	0	1	0	0	1	1	1	4
hsa-miR-433	NAMPT	NAMPT	1	1	0	1	1	0	0	4
hsa-miR-433	NAPG	NAPG	1	1	0	1	1	0	0	4
hsa-miR-433	NCALD	NCALD	1	0	0	1	1	0	1	4
hsa-miR-433	NCBP2	NCBP2	1	1	0	1	1	0	0	4
hsa-miR-433	NCLN	NCLN	1	1	0	1	1	0	0	4
hsa-miR-433	NCOA2	NCOA2	0	1	1	0	1	0	1	4
hsa-miR-433	NCOA4	NCOA4	1	0	0	1	1	0	1	4
hsa-miR-433	NCOA7	NCOA7	1	1	0	1	1	0	0	4
hsa-miR-433	NEDD9	NEDD9	1	1	0	0	1	0	1	4
hsa-miR-433	NEK3	NEK3	1	0	0	1	1	0	1	4
hsa-miR-433	NEK6	NEK6	1	0	0	1	1	0	1	4
hsa-miR-433	NEK9	NEK9	1	1	0	1	0	1	0	4
hsa-miR-433	NF2	NF2	1	1	0	1	1	0	0	4
hsa-miR-433	NFIB	NFIB	1	1	0	0	1	0	1	4
hsa-miR-433	NGLY1	NGLY1	0	1	0	1	1	0	1	4
hsa-miR-433	NIN	NIN	1	1	0	0	1	0	1	4
hsa-miR-433	NME5	NME5	1	1	0	0	1	0	1	4
hsa-miR-433	NMUR1	NMUR1	1	1	0	1	1	0	0	4
hsa-miR-433	NOM1	NOM1	1	1	0	1	1	0	0	4
hsa-miR-433	NOTCH2	NOTCH2	1	1	0	1	1	0	0	4
hsa-miR-433	NPR3	NPR3	1	1	1	0	1	0	0	4
hsa-miR-433	NR3C1	NR3C1	1	0	0	1	1	0	1	4
hsa-miR-433	NRIP1	NRIP1	1	1	0	0	1	0	1	4
hsa-miR-433	NSL1	NSL1	1	1	0	1	0	0	1	4
hsa-miR-433	NT5C1B	NT5C1B	1	1	0	1	1	0	0	4
hsa-miR-433	NT5DC3	NT5DC3	1	1	0	1	0	0	1	4
hsa-miR-433	NTRK2	NTRK2	1	0	0	1	1	0	1	4
hsa-miR-433	NTSR1	NTSR1	1	1	0	1	1	0	0	4
hsa-miR-433	NUCKS1	NUCKS1	0	1	1	1	0	0	1	4
hsa-miR-433	NUDT11	NUDT11	1	1	0	1	1	0	0	4
hsa-miR-433	NUDT19	NUDT19	0	1	0	1	1	0	1	4
hsa-miR-433	NUFIP2	NUFIP2	0	1	0	1	1	0	1	4
hsa-miR-433	NUP107	NUP107	1	1	0	1	1	0	0	4
hsa-miR-433	NUP35	NUP35	1	1	0	0	1	0	1	4
hsa-miR-433	NXF5	NXF5	1	1	0	1	1	0	0	4
hsa-miR-433	OCIAD1	OCIAD1	1	1	0	1	0	0	1	4
hsa-miR-433	OCIAD1	OCIAD1	1	1	0	1	0	0	1	4
hsa-miR-433	OGN	OGN	1	1	0	1	1	0	0	4
hsa-miR-433	OMA1	OMA1	0	1	0	0	1	1	1	4
hsa-miR-433	OR7D2	OR7D2	1	1	0	0	1	0	1	4
hsa-miR-433	ORC2L	ORC2L	1	1	0	1	1	0	0	4
hsa-miR-433	ORC4L	ORC4	1	1	0	1	0	0	1	4
hsa-miR-433	OXNAD1	OXNAD1	1	1	0	1	1	0	0	4
hsa-miR-433	PABPN1	PABPN1	1	1	0	0	1	0	1	4
hsa-miR-433	PAK4	PAK4	1	1	0	1	0	0	1	4
hsa-miR-433	PANK1	PANK1	1	1	0	1	1	0	0	4
hsa-miR-433	PAPD1	PAPD1	1	1	0	1	1	0	0	4
hsa-miR-433	PAPOLA	PAPOLA	1	1	0	1	1	0	0	4
hsa-miR-433	PAPPA2	PAPPA2	0	1	1	1	1	0	0	4
hsa-miR-433	PAPSS1	PAPSS1	1	1	0	1	1	0	0	4
hsa-miR-433	PARK2	PARK2	1	1	0	1	1	0	0	4
hsa-miR-433	PCBP2	PCBP2	0	1	0	0	1	1	1	4
hsa-miR-433	PCDH7	PCDH7	0	0	1	1	1	0	1	4
hsa-miR-433	PCDHB10	PCDHB10	1	1	0	1	1	0	0	4
hsa-miR-433	PCDHGA1	PCDHGA1	0	1	0	1	1	0	1	4
hsa-miR-433	PCDHGA9	PCDHGA9	0	1	0	1	1	0	1	4
hsa-miR-433	PCDHGB5	PCDHGB5	0	1	0	1	1	0	1	4
hsa-miR-433	PCDHGB6	PCDHGB6	0	1	0	1	1	0	1	4
hsa-miR-433	PCDHGC3	PCDHGC3	0	1	0	1	1	0	1	4
hsa-miR-433	PCDHGC4	PCDHGC4	0	1	0	1	1	0	1	4
hsa-miR-433	PCDHGC5	PCDHGC5	0	1	0	1	1	0	1	4
hsa-miR-433	PDDC1	PDDC1	1	1	0	1	1	0	0	4
hsa-miR-433	PDE4DIP	PDE4DIP	1	1	0	1	0	0	1	4
hsa-miR-433	PDE9A	PDE9A	1	1	0	1	1	0	0	4
hsa-miR-433	PDZD2	PDZD2	1	1	0	1	1	0	0	4
hsa-miR-433	PEX5L	PEX5L	1	1	0	1	1	0	0	4
hsa-miR-433	PFN2	PFN2	1	1	0	1	1	0	0	4
hsa-miR-433	PFTK1	PFTK1	0	1	0	0	1	1	1	4
hsa-miR-433	PGAP1	PGAP1	1	1	0	0	1	0	1	4
hsa-miR-433	PGDS	PGDS	1	1	0	0	1	0	1	4
hsa-miR-433	PGM2L1	PGM2L1	0	1	0	0	1	1	1	4
hsa-miR-433	PGRMC1	PGRMC1	1	1	0	1	1	0	0	4
hsa-miR-433	PHC3	PHC3	0	1	0	1	1	0	1	4
hsa-miR-433	PHF1	PHF1	1	1	0	1	1	0	0	4
hsa-miR-433	PHKB	PHKB	1	1	0	1	0	0	1	4
hsa-miR-433	PHKB	PHKB	1	0	0	1	1	0	1	4
hsa-miR-433	PHLDB2	PHLDB2	1	1	0	1	0	0	1	4
hsa-miR-433	PIGN	PIGN	1	1	0	1	0	0	1	4
hsa-miR-433	PIK3R1	PIK3R1	1	1	0	0	1	0	1	4
hsa-miR-433	PIP3-E	PIP3-E	1	1	0	1	0	0	1	4
hsa-miR-433	PIP4K2C	PIP4K2C	1	1	0	1	1	0	0	4
hsa-miR-433	PIWIL2	PIWIL2	1	1	0	0	1	0	1	4
hsa-miR-433	PKD2	PKD2	1	1	0	1	1	0	0	4
hsa-miR-433	PLEKHA6	PLEKHA6	1	1	0	1	1	0	0	4
hsa-miR-433	PLEKHG1	PLEKHG1	1	1	0	1	1	0	0	4
hsa-miR-433	PLS3	PLS3	1	0	0	1	1	0	1	4
hsa-miR-433	POLR3H	POLR3H	1	1	0	1	1	0	0	4
hsa-miR-433	POU6F1	POU6F1	0	1	0	1	1	0	1	4
hsa-miR-433	PPIF	PPIF	1	1	0	1	1	0	0	4
hsa-miR-433	PPL	PPL	1	1	0	1	1	0	0	4
hsa-miR-433	PPM1A	PPM1A	0	1	0	1	1	0	1	4
hsa-miR-433	PPM2C	PPM2C	1	0	0	1	1	0	1	4
hsa-miR-433	PPP1R9A	PPP1R9A	1	0	0	1	1	0	1	4
hsa-miR-433	PPP2R3A	PPP2R3A	1	1	0	0	1	0	1	4
hsa-miR-433	PPP3CB	PPP3CB	1	0	0	1	1	0	1	4
hsa-miR-433	PRELID2	PRELID2	1	1	0	1	0	0	1	4
hsa-miR-433	PRICKLE2	PRICKLE2	1	1	0	1	1	0	0	4
hsa-miR-433	PRKAA1	PRKAA1	1	0	0	1	1	0	1	4
hsa-miR-433	PRKCI	PRKCI	1	1	0	0	1	0	1	4
hsa-miR-433	PRKG1	PRKG1	1	1	0	1	1	0	0	4
hsa-miR-433	PRLR	PRLR	1	1	0	0	1	0	1	4
hsa-miR-433	PRNP	PRNP	1	1	0	1	0	0	1	4
hsa-miR-433	PRR15	PRR15	1	1	0	1	1	0	0	4
hsa-miR-433	PRRX1	PRRX1	1	1	0	1	0	0	1	4
hsa-miR-433	PSG5	PSG5	1	1	0	0	1	0	1	4
hsa-miR-433	PSIP1	PSIP1	1	1	0	1	0	0	1	4
hsa-miR-433	PTAR1	PTAR1	0	1	0	1	1	0	1	4
hsa-miR-433	PTCD3	PTCD3	0	1	0	0	1	1	1	4
hsa-miR-433	PTGER3	PTGER3	1	1	0	1	0	0	1	4
hsa-miR-433	PTGER3	PTGER3	1	1	0	1	0	0	1	4
hsa-miR-433	PTGER3	PTGER3	1	1	0	1	0	0	1	4
hsa-miR-433	PTGFR	PTGFR	1	1	0	1	0	0	1	4
hsa-miR-433	PTPRJ	PTPRJ	0	1	0	1	1	0	1	4
hsa-miR-433	PTPRO	PTPRO	1	1	0	1	0	0	1	4
hsa-miR-433	PXMP4	PXMP4	1	1	0	1	1	0	0	4
hsa-miR-433	QKI	QKI	1	1	0	1	0	0	1	4
hsa-miR-433	QRICH1	QRICH1	1	1	0	1	1	0	0	4
hsa-miR-433	QSOX2	QSOX2	1	1	0	1	1	0	0	4
hsa-miR-433	RAB14	RAB14	1	1	0	1	1	0	0	4
hsa-miR-433	RAB22A	RAB22A	1	1	0	1	1	0	0	4
hsa-miR-433	RAB3IP	RAB3IP	1	0	0	1	1	0	1	4
hsa-miR-433	RAB3IP	RAB3IP	1	1	0	1	0	0	1	4
hsa-miR-433	RAB7L1	RAB7L1	1	0	0	1	1	0	1	4
hsa-miR-433	RABL5	RABL5	1	1	0	1	0	0	1	4
hsa-miR-433	RAP1A	RAP1A	1	0	0	1	1	0	1	4
hsa-miR-433	RAP1A	RAP1A	1	1	0	1	0	0	1	4
hsa-miR-433	RAPH1	RAPH1	1	1	0	0	1	0	1	4
hsa-miR-433	RASL10B	RASL10B	1	1	0	1	1	0	0	4
hsa-miR-433	RBM33	RBM33	0	1	0	0	1	1	1	4
hsa-miR-433	RBM7	RBM7	1	1	0	0	1	0	1	4
hsa-miR-433	RBPMS	RBPMS	1	1	0	1	1	0	0	4
hsa-miR-433	RC3H1	RC3H1	1	1	0	0	1	0	1	4
hsa-miR-433	RCHY1	RCHY1	1	1	0	1	0	0	1	4
hsa-miR-433	RECQL	RECQL	1	1	0	1	0	0	1	4
hsa-miR-433	REEP3	REEP3	1	1	0	0	1	0	1	4
hsa-miR-433	REPS2	REPS2	1	0	1	1	0	0	1	4
hsa-miR-433	RFPL1	RFPL1	1	1	0	1	1	0	0	4
hsa-miR-433	RGS5	RGS5	1	1	0	0	1	0	1	4
hsa-miR-433	RHD	RHD	1	1	0	1	1	0	0	4
hsa-miR-433	RHOF	RHOF	1	1	0	1	1	0	0	4
hsa-miR-433	RHOQ	RHOQ	1	1	0	1	1	0	0	4
hsa-miR-433	RIC8A	RIC8A	1	1	0	1	1	0	0	4
hsa-miR-433	RNASEH2B	RNASEH2B	0	1	0	1	1	0	1	4
hsa-miR-433	RND2	RND2	1	1	0	1	1	0	0	4
hsa-miR-433	RNF182	RNF182	0	1	0	1	1	0	1	4
hsa-miR-433	ROCK2	ROCK2	1	1	0	1	1	0	0	4
hsa-miR-433	ROD1	ROD1	1	0	0	1	1	0	1	4
hsa-miR-433	RP1-21O18.1	RP1-21O18.1	0	1	0	0	1	1	1	4
hsa-miR-433	RPL28	RPL28	1	1	0	1	1	0	0	4
hsa-miR-433	RSPO3	RSPO3	1	1	0	1	1	0	0	4
hsa-miR-433	RTN3	RTN3	1	1	0	1	1	0	0	4
hsa-miR-433	RTP1	RTP1	1	1	0	1	1	0	0	4
hsa-miR-433	RUFY1	RUFY1	1	1	0	1	1	0	0	4
hsa-miR-433	RYR2	RYR2	1	1	0	1	1	0	0	4
hsa-miR-433	SALL2	SALL2	1	1	0	1	1	0	0	4
hsa-miR-433	SAP30BP	SAP30BP	1	1	0	1	1	0	0	4
hsa-miR-433	SAP30L	SAP30L	1	1	0	1	1	0	0	4
hsa-miR-433	SC5DL	SC5DL	1	1	0	1	0	0	1	4
hsa-miR-433	SCN3B	SCN3B	1	1	0	0	1	0	1	4
hsa-miR-433	SDCCAG1	SDCCAG1	1	1	0	1	1	0	0	4
hsa-miR-433	SDHC	SDHC	1	1	0	1	0	0	1	4
hsa-miR-433	SDK1	SDK1	1	1	0	1	1	0	0	4
hsa-miR-433	SEMA3C	SEMA3C	0	1	0	0	1	1	1	4
hsa-miR-433	SEPT6	SEPT6	1	1	0	1	1	0	0	4
hsa-miR-433	SEPW1	SEPW1	1	1	0	1	1	0	0	4
hsa-miR-433	SERAC1	SERAC1	1	1	0	1	1	0	0	4
hsa-miR-433	SETD4	SETD4	1	1	0	1	1	0	0	4
hsa-miR-433	SFRS12	SFRS12	1	1	0	1	0	0	1	4
hsa-miR-433	SFRS12	SFRS12	1	0	0	1	1	0	1	4
hsa-miR-433	SFXN1	SFXN1	0	1	0	0	1	1	1	4
hsa-miR-433	SH2D1B	SH2D1B	1	1	0	1	1	0	0	4
hsa-miR-433	SHMT2	SHMT2	1	1	0	1	1	0	0	4
hsa-miR-433	SKP1	SKP1	1	1	0	1	0	0	1	4
hsa-miR-433	SLA	SLA	1	0	0	1	1	0	1	4
hsa-miR-433	SLA	SLA	1	1	0	1	0	0	1	4
hsa-miR-433	SLAIN2	SLAIN2	1	1	0	1	1	0	0	4
hsa-miR-433	SLAMF1	SLAMF1	1	1	0	0	1	0	1	4
hsa-miR-433	SLC13A3	SLC13A3	1	1	0	1	0	0	1	4
hsa-miR-433	SLC17A8	SLC17A8	1	1	0	1	1	0	0	4
hsa-miR-433	SLC18A1	SLC18A1	1	1	0	1	1	0	0	4
hsa-miR-433	SLC19A2	SLC19A2	1	1	0	1	1	0	0	4
hsa-miR-433	SLC1A4	SLC1A4	0	1	0	0	1	1	1	4
hsa-miR-433	SLC25A16	SLC25A16	0	1	0	1	1	0	1	4
hsa-miR-433	SLC25A36	SLC25A36	0	1	0	1	1	0	1	4
hsa-miR-433	SLC25A42	SLC25A42	1	1	0	1	1	0	0	4
hsa-miR-433	SLC30A7	SLC30A7	1	1	0	0	1	0	1	4
hsa-miR-433	SLC31A2	SLC31A2	1	1	0	1	1	0	0	4
hsa-miR-433	SLC39A9	SLC39A9	0	1	0	1	1	0	1	4
hsa-miR-433	SLC46A3	SLC46A3	1	1	0	1	1	0	0	4
hsa-miR-433	SLC6A14	SLC6A14	1	1	0	1	1	0	0	4
hsa-miR-433	SLC9A6	SLC9A6	1	1	0	1	1	0	0	4
hsa-miR-433	SLCO1A2	SLCO1A2	1	1	0	1	0	0	1	4
hsa-miR-433	SLCO1A2	SLCO1A2	1	0	0	1	1	0	1	4
hsa-miR-433	SLFN13	SLFN13	1	1	0	1	1	0	0	4
hsa-miR-433	SLN	SLN	1	1	0	1	1	0	0	4
hsa-miR-433	SLTM	SLTM	1	1	0	0	1	0	1	4
hsa-miR-433	SMAP2	SMAP2	1	1	0	1	1	0	0	4
hsa-miR-433	SMC2	SMC2	1	1	0	1	0	0	1	4
hsa-miR-433	SMC4	SMC4	1	1	0	1	0	0	1	4
hsa-miR-433	SMCR7L	SMCR7L	1	1	0	0	1	0	1	4
hsa-miR-433	SMCR8	SMCR8	0	1	0	1	1	0	1	4
hsa-miR-433	SMPD3	SMPD3	1	1	0	1	1	0	0	4
hsa-miR-433	SNAI2	SNAI2	1	1	0	1	1	0	0	4
hsa-miR-433	SNAP25	SNAP25	1	1	0	1	1	0	0	4
hsa-miR-433	SNF1LK	SNF1LK	1	1	0	1	1	0	0	4
hsa-miR-433	SNTB2	SNTB2	1	1	0	1	1	0	0	4
hsa-miR-433	SNX18	SNX18	0	1	0	1	1	0	1	4
hsa-miR-433	SOAT1	SOAT1	1	1	0	1	1	0	0	4
hsa-miR-433	SOBP	SOBP	1	1	0	1	1	0	0	4
hsa-miR-433	SORCS1	SORCS1	1	1	0	0	1	0	1	4
hsa-miR-433	SORT1	SORT1	1	1	0	0	1	0	1	4
hsa-miR-433	SOX6	SOX6	1	0	0	1	1	0	1	4
hsa-miR-433	SP100	SP100	0	1	0	1	1	0	1	4
hsa-miR-433	SPG7	SPG7	1	1	0	1	1	0	0	4
hsa-miR-433	SPTY2D1	SPTY2D1	1	1	0	1	1	0	0	4
hsa-miR-433	SQRDL	SQRDL	1	1	0	1	1	0	0	4
hsa-miR-433	SRD5A2	SRD5A2	1	1	0	1	1	0	0	4
hsa-miR-433	SRGAP2	SRGAP2	1	1	0	0	1	0	1	4
hsa-miR-433	SSR1	SSR1	0	1	1	1	0	0	1	4
hsa-miR-433	SSRP1	SSRP1	1	1	0	0	1	0	1	4
hsa-miR-433	ST6GAL1	ST6GAL1	1	1	0	0	1	0	1	4
hsa-miR-433	ST8SIA1	ST8SIA1	0	1	0	1	1	0	1	4
hsa-miR-433	ST8SIA4	ST8SIA4	1	1	0	0	1	0	1	4
hsa-miR-433	STC2	STC2	1	1	0	1	1	0	0	4
hsa-miR-433	STK38L	STK38L	1	1	0	1	1	0	0	4
hsa-miR-433	STON1	STON1	0	0	1	1	1	0	1	4
hsa-miR-433	STS	STS	1	1	0	1	1	0	0	4
hsa-miR-433	STX11	STX11	1	1	0	1	1	0	0	4
hsa-miR-433	STX2	STX2	1	1	0	1	1	0	0	4
hsa-miR-433	STX3	STX3	0	1	0	0	1	1	1	4
hsa-miR-433	STX4	STX4	1	1	0	1	1	0	0	4
hsa-miR-433	STYX	STYX	1	0	0	1	1	0	1	4
hsa-miR-433	SUCLA2	SUCLA2	1	1	0	1	1	0	0	4
hsa-miR-433	SULF1	SULF1	1	0	1	1	0	0	1	4
hsa-miR-433	SUSD4	SUSD4	1	1	0	0	1	0	1	4
hsa-miR-433	SYT15	SYT15	1	1	0	1	1	0	0	4
hsa-miR-433	TACR2	TACR2	1	1	0	0	1	0	1	4
hsa-miR-433	TANC1	TANC1	1	1	0	1	1	0	0	4
hsa-miR-433	TAP2	TAP2	1	1	0	1	0	0	1	4
hsa-miR-433	TAP2	TAP2	1	1	0	1	0	0	1	4
hsa-miR-433	TBC1D13	TBC1D13	1	1	0	1	1	0	0	4
hsa-miR-433	TBC1D24	TBC1D24	1	1	0	0	1	0	1	4
hsa-miR-433	TCEAL2	TCEAL2	1	1	0	1	1	0	0	4
hsa-miR-433	TCTN2	TCTN2	1	1	0	1	1	0	0	4
hsa-miR-433	TDRKH	TDRKH	1	1	0	1	1	0	0	4
hsa-miR-433	TFRC	TFRC	1	0	0	1	1	0	1	4
hsa-miR-433	TGIF1	TGIF1	1	1	0	1	1	0	0	4
hsa-miR-433	TGM6	TGM6	1	1	0	1	0	0	1	4
hsa-miR-433	THAP8	THAP8	1	1	0	1	1	0	0	4
hsa-miR-433	THBS1	THBS1	1	1	0	1	1	0	0	4
hsa-miR-433	THRB	THRB	1	1	0	1	0	0	1	4
hsa-miR-433	TIAL1	TIAL1	1	1	0	1	1	0	0	4
hsa-miR-433	TICAM2	TICAM2	0	1	0	1	1	0	1	4
hsa-miR-433	TJP1	TJP1	1	1	0	0	1	0	1	4
hsa-miR-433	TMED3	TMED3	1	1	0	1	1	0	0	4
hsa-miR-433	TMED5	TMED5	1	1	0	0	1	0	1	4
hsa-miR-433	TMEM106B	TMEM106B	1	0	0	1	1	0	1	4
hsa-miR-433	TMEM125	TMEM125	0	1	0	1	1	1	0	4
hsa-miR-433	TMEM14C	TMEM14C	1	1	0	0	1	1	0	4
hsa-miR-433	TMEM16F	TMEM16F	1	0	0	1	1	0	1	4
hsa-miR-433	TMEM194	TMEM194	1	1	0	1	0	0	1	4
hsa-miR-433	TMEM67	TMEM67	1	1	0	1	1	0	0	4
hsa-miR-433	TMEM99	TMEM99	1	1	0	1	1	0	0	4
hsa-miR-433	TMPO	TMPO	1	1	0	1	0	0	1	4
hsa-miR-433	TNFAIP8	TNFAIP8	0	1	0	1	1	0	1	4
hsa-miR-433	TNFRSF17	TNFRSF17	1	1	0	1	1	0	0	4
hsa-miR-433	TNRC6B	TNRC6B	1	0	1	0	1	0	1	4
hsa-miR-433	TOR1A	TOR1A	1	1	0	1	1	0	0	4
hsa-miR-433	TP53RK	TP53RK	1	1	0	1	1	0	0	4
hsa-miR-433	TREML2	TREML2	1	1	0	0	1	0	1	4
hsa-miR-433	TRIM13	TRIM13	1	0	0	1	1	0	1	4
hsa-miR-433	TRIM27	TRIM27	1	1	0	1	0	0	1	4
hsa-miR-433	TRIM4	TRIM4	1	0	0	1	1	0	1	4
hsa-miR-433	TRIM4	TRIM4	1	1	0	1	0	0	1	4
hsa-miR-433	TRIM67	TRIM67	0	1	0	1	1	0	1	4
hsa-miR-433	TSC1	TSC1	1	1	0	0	1	0	1	4
hsa-miR-433	TTC33	TTC33	1	1	0	1	1	0	0	4
hsa-miR-433	TUFT1	TUFT1	1	1	0	1	1	0	0	4
hsa-miR-433	TULP4	TULP4	1	1	0	1	0	0	1	4
hsa-miR-433	TXNDC16	TXNDC16	1	1	0	1	1	0	0	4
hsa-miR-433	TXNL4B	TXNL4B	1	0	0	1	1	0	1	4
hsa-miR-433	TYSND1	TYSND1	0	1	0	0	1	1	1	4
hsa-miR-433	UBA5	UBA5	1	1	0	0	1	0	1	4
hsa-miR-433	UBE2D2	UBE2D2	1	1	0	1	0	0	1	4
hsa-miR-433	UBE2D2	UBE2D2	1	0	0	1	1	0	1	4
hsa-miR-433	UBE2G2	UBE2G2	1	0	0	1	1	0	1	4
hsa-miR-433	UBE3C	UBE3C	1	1	0	0	1	0	1	4
hsa-miR-433	UBE4A	UBE4A	1	1	0	0	1	1	0	4
hsa-miR-433	UBFD1	UBFD1	1	1	0	1	1	0	0	4
hsa-miR-433	UBR3	UBR3	1	1	0	0	1	0	1	4
hsa-miR-433	UBXD6	UBXD6	1	1	0	1	1	0	0	4
hsa-miR-433	UCP3	UCP3	1	1	0	0	1	0	1	4
hsa-miR-433	UHMK1	UHMK1	1	1	0	0	1	0	1	4
hsa-miR-433	UHRF1BP1	UHRF1BP1	1	1	0	1	1	0	0	4
hsa-miR-433	ULBP2	ULBP2	1	1	0	0	1	0	1	4
hsa-miR-433	UNC13A	UNC13A	0	1	0	0	1	1	1	4
hsa-miR-433	UNKL	UNKL	1	1	0	0	1	0	1	4
hsa-miR-433	UPF3B	UPF3B	1	1	0	1	1	0	0	4
hsa-miR-433	USP31	USP31	0	1	0	1	1	0	1	4
hsa-miR-433	USP33	USP33	1	1	0	1	1	0	0	4
hsa-miR-433	USP9X	USP9X	1	1	0	1	1	0	0	4
hsa-miR-433	UTP11L	UTP11L	0	1	0	1	1	0	1	4
hsa-miR-433	UTP14C	UTP14C	1	0	0	1	1	0	1	4
hsa-miR-433	VAV2	VAV2	1	1	0	1	0	0	1	4
hsa-miR-433	VAV3	VAV3	1	1	0	1	1	0	0	4
hsa-miR-433	VIPR2	VIPR2	0	1	0	0	1	1	1	4
hsa-miR-433	VPS37B	VPS37B	1	1	0	1	1	0	0	4
hsa-miR-433	WDR7	WDR7	1	1	0	1	1	0	0	4
hsa-miR-433	WNT8A	WNT8A	1	1	0	1	1	0	0	4
hsa-miR-433	WTAP	WTAP	1	0	1	1	0	0	1	4
hsa-miR-433	XPNPEP1	XPNPEP1	1	1	0	1	1	0	0	4
hsa-miR-433	XPR1	XPR1	0	1	0	1	1	0	1	4
hsa-miR-433	YAP1	YAP1	1	1	0	1	0	0	1	4
hsa-miR-433	YLPM1	YLPM1	0	1	0	1	1	0	1	4
hsa-miR-433	YWHAZ	YWHAZ	1	0	0	1	1	0	1	4
hsa-miR-433	ZBTB11	ZBTB11	1	1	0	0	1	0	1	4
hsa-miR-433	ZBTB38	ZBTB38	0	1	0	1	1	0	1	4
hsa-miR-433	ZC3H15	ZC3H15	1	1	0	1	1	0	0	4
hsa-miR-433	ZDHHC2	ZDHHC2	1	1	0	0	1	0	1	4
hsa-miR-433	ZDHHC22	ZDHHC22	0	1	0	1	1	0	1	4
hsa-miR-433	ZDHHC3	ZDHHC3	0	1	0	1	1	0	1	4
hsa-miR-433	ZDHHC7	ZDHHC7	1	0	0	1	1	0	1	4
hsa-miR-433	ZFAND5	ZFAND5	0	1	0	1	1	0	1	4
hsa-miR-433	ZFAT	ZFAT	1	1	0	1	1	0	0	4
hsa-miR-433	ZFP2	ZFP2	1	1	0	1	1	0	0	4
hsa-miR-433	ZFP36	ZFP36	1	1	0	1	1	0	0	4
hsa-miR-433	ZIC3	ZIC3	1	1	0	1	1	0	0	4
hsa-miR-433	ZNF100	ZNF100	1	1	0	1	1	0	0	4
hsa-miR-433	ZNF175	ZNF175	1	1	0	1	1	0	0	4
hsa-miR-433	ZNF187	ZNF187	0	1	0	1	1	0	1	4
hsa-miR-433	ZNF192	ZNF192	1	1	0	1	1	0	0	4
hsa-miR-433	ZNF208	ZNF208	1	1	0	1	1	0	0	4
hsa-miR-433	ZNF211	ZNF211	1	0	1	1	0	0	1	4
hsa-miR-433	ZNF233	ZNF233	0	1	0	1	1	0	1	4
hsa-miR-433	ZNF3	ZNF3	1	1	0	1	1	0	0	4
hsa-miR-433	ZNF302	ZNF302	0	0	1	1	1	0	1	4
hsa-miR-433	ZNF33B	ZNF33B	1	1	0	1	1	0	0	4
hsa-miR-433	ZNF417	ZNF417	1	1	0	1	1	0	0	4
hsa-miR-433	ZNF43	ZNF43	1	1	0	1	1	0	0	4
hsa-miR-433	ZNF461	ZNF461	0	1	1	0	1	0	1	4
hsa-miR-433	ZNF470	ZNF470	0	1	0	1	1	0	1	4
hsa-miR-433	ZNF471	ZNF471	1	1	0	1	1	0	0	4
hsa-miR-433	ZNF488	ZNF488	0	1	0	0	1	1	1	4
hsa-miR-433	ZNF502	ZNF502	1	1	0	1	1	0	0	4
hsa-miR-433	ZNF561	ZNF561	1	1	0	1	1	0	0	4
hsa-miR-433	ZNF572	ZNF572	1	1	0	1	1	0	0	4
hsa-miR-433	ZNF605	ZNF605	0	1	0	1	1	0	1	4
hsa-miR-433	ZNF607	ZNF607	1	1	0	1	1	0	0	4
hsa-miR-433	ZNF618	ZNF618	0	1	0	1	1	0	1	4
hsa-miR-433	ZNF621	ZNF621	1	1	0	1	1	0	0	4
hsa-miR-433	ZNF626	ZNF626	1	1	0	1	0	0	1	4
hsa-miR-433	ZNF626	ZNF626	1	1	0	0	1	0	1	4
hsa-miR-433	ZNF627	ZNF627	0	1	0	1	1	0	1	4
[truncated: 6,229 more rows]

## Sheet: Supplemental Table 2
KEGG ID	GO Term	Term PValue	Term PValue Corrected with Benjamini-Hochberg	Associated genes found
KEGG:04510	Focal adhesion	0.00037568	0.0151524	[AKT3, BCL2, CAPN2, CAV2, CCND2, COL4A3, COL4A4, CRK, DOCK1, GRB2, ITGA4, ITGAV, ITGB8, LAMC1, MAPK1, MAPK9, MYLK, MYLK4, PAK2, PAK4, PDGFRA, PIK3CG, PPP1CB, PRKCA, PTK2, SOS1]
KEGG:04110	Cell cycle	0.000568697	0.0152916	[CCND2, CDC14B, CDC25B, CDC27, CDK6, CDKN2B, E2F3, HDAC2, MAD2L1, MCM4, ORC4, RAD21, SKP1, SMAD2, SMC1A, STAG1, STAG2, YWHAG]
KEGG:04010	MAPK signaling pathway	0.000532517	0.0161087	[AKT3, BDNF, CACNA2D3, CDC25B, CRK, FGF11, FGF2, FGF23, FGF5, FGF7, FGF9, GRB2, IL1A, MAP2K7, MAP3K1, MAP3K2, MAP3K7, MAPK1, MAPK14, MAPK9, PAK2, PDGFRA, PLA2G4A, PPP3R1, PRKCA, PRKX, RPS6KA3, SOS1, STK4, TGFBR1]
KEGG:04810	Regulation of actin cytoskeleton	0.000316065	0.0191219	[ABI2, ARHGEF12, CRK, DOCK1, ENAH, FGF11, FGF2, FGF23, FGF5, FGF7, FGF9, GNA13, IQGAP1, ITGA4, ITGAV, ITGB8, MAPK1, MYH9, MYLK, MYLK4, PAK2, PAK4, PDGFRA, PIK3CG, PPP1CB, PTK2, SOS1]
KEGG:05218	Melanoma	0.00122191	0.0211216	[AKT3, CDK6, E2F3, FGF11, FGF2, FGF23, FGF5, FGF7, FGF9, MAPK1, PDGFRA, PIK3CG]
KEGG:05205	Proteoglycans in cancer	0.000286299	0.0230948	[AKT3, ARHGEF12, CAV2, CBL, ERBB4, FGF11, FGF2, FGF23, FGF5, FGF7, FGF9, FZD4, GRB2, HIF1A, IQGAP1, ITGAV, ITPR2, MAPK1, MAPK14, PIK3CG, PPP1CB, PRKCA, PRKX, PTK2, SMAD2, SOS1, TIMP3, WNT8B]
KEGG:05152	Tuberculosis	0.00183566	0.0261311	[AKT3, ARHGEF12, ATP6V0D2, BCL2, BID, CREB1, CTSS, CYCS, FCGR3B, IFNA10, IL12A, IL1A, JAK2, MALT1, MAPK1, MAPK14, MAPK9, NFYB, PPP3R1, RAB5C, TIRAP, VDR]
KEGG:05200	Pathways in cancer	0.000108607	0.0262829	[AKT3, BCL2, BID, CBL, CCDC6, CDK6, CDKN2B, COL4A3, COL4A4, CRK, CTNNA1, CYCS, E2F3, FGF11, FGF2, FGF23, FGF5, FGF7, FGF9, FZD4, GRB2, HDAC2, HIF1A, ITGAV, LAMC1, MAPK1, MAPK9, PDGFRA, PIK3CG, PRKCA, PTK2, RALB, RET, SMAD2, SOS1, STK4, TGFBR1, WNT8B]
KEGG:05223	Non-small cell lung cancer	0.00200791	0.0269953	[AKT3, CDK6, E2F3, EML4, GRB2, MAPK1, PIK3CG, PRKCA, SOS1, STK4]
KEGG:04012	ErbB signaling pathway	0.000283322	0.0342819	[ABL2, AKT3, CBL, CRK, ERBB4, GRB2, MAP2K7, MAPK1, MAPK9, PAK2, PAK4, PIK3CG, PRKCA, PTK2, SOS1]
KEGG:04114	Oocyte meiosis	0.00300193	0.0345937	[BTRC, CDC27, FBXO5, ITPR2, MAD2L1, MAPK1, PGR, PPP1CB, PPP2CA, PPP3R1, PRKX, RPS6KA3, SKP1, SMC1A, YWHAG]
KEGG:04350	TGF-beta signaling pathway	0.00347124	0.0350017	[ACVR2A, ACVR2B, BMP6, BMP8A, BMPR2, CDKN2B, MAPK1, PPP2CA, SKP1, SMAD2, SMAD5, TGFBR1]
KEGG:04014	Ras signaling pathway	0.00337879	0.0355507	[ABL2, AKT3, EXOC2, FGF11, FGF2, FGF23, FGF5, FGF7, FGF9, GRB2, MAPK1, MAPK9, PAK2, PAK4, PDGFRA, PIK3CG, PLA2G4A, PRKCA, PRKX, RAB5C, RALB, RGL1, SOS1, STK4, TEK]
KEGG:04660	T cell receptor signaling pathway	0.00459079	0.0427296	[AKT3, CBL, GRB2, MALT1, MAP2K7, MAP3K7, MAPK1, MAPK14, MAPK9, PAK2, PAK4, PIK3CG, PPP3R1, SOS1]
KEGG:00280	Valine, leucine and isoleucine degradation	0.00494635	0.0427506	[ACAA2, ACAD8, ACADSB, BCAT1, BCKDHB, DLD, OXCT1, PCCB]
KEGG:05220	Chronic myeloid leukemia	0.00487133	0.0436616	[AKT3, CBL, CDK6, CRK, E2F3, GRB2, HDAC2, MAPK1, PIK3CG, SOS1, TGFBR1]
KEGG:05020	Prion diseases	0.00574169	0.0448222	[C1QC, IL1A, LAMC1, MAPK1, NOTCH1, PRKX, PRNP]
KEGG:04971	Gastric acid secretion	0.0060009	0.0453818	[ATP1A2, CA2, CFTR, GNAI1, ITPR2, KCNJ16, KCNJ2, MYLK, MYLK4, PRKCA, PRKX]
KEGG:04914	Progesterone-mediated oocyte maturation	0.00630083	0.0462061	[AKT3, CDC25B, CDC27, GNAI1, MAD2L1, MAPK1, MAPK14, MAPK9, PGR, PIK3CG, PRKX, RPS6KA3]
KEGG:05222	Small cell lung cancer	0.00630083	0.0462061	[AKT3, BCL2, CDK6, CDKN2B, COL4A3, COL4A4, CYCS, E2F3, ITGAV, LAMC1, PIK3CG, PTK2]

## Sheet: Supplemental Table 3
Senescence associated genes
ATM
BMI1
CCND1
CCNE1
CDK2
CDK4
CDK6
CDKN1A
CDKN2A
CDKN2D
CHEK1
CHEK2
E2F1
E2F3
ETS1
ETS2
MDM2
RB1
RBL2
TP53
TWIST1
ABL1
AKT1
ALDH1A3
CCNA2
CCNB1
CDC25C
CDKN1C
CDKN2B
CDKN2C
CITED2
CREG1
GSK3B
ID1
IGF1R
IGFBP3
ING1
MAP2K6
MAPK14
MORC3
MYC
PCNA
PIK3CA
PLAU
RBL1
SERPINB2
SERPINE1
SIRT1
SPARC
TGFB1
CDKN1B
EGR1
IFNG
IGFBP7
IRF3
IRF5
IRF7
NFKB1
IGF1
IGFBP5
HRAS
MAP2K1
MAP2K3
NOX4
PRKCD
SOD1
SOD2
ATM
GADD45A
NBN
TERF2
TERT
TP53BP1
CALR
TBX2
TBX3
FN1
THBS1
VIM
CD44
COL1A1
COL3A1
TGFB1I1
GLB1
PTEN
